# Supplementary material for: Modeling differentiation-state transitions linked to therapeutic escape in triple-negative breast cancer
Source: PLoS Comput Biol. 2019 Mar 11;15(3):e1006840. doi: 10.1371/journal.pcbi.1006840 (PMC6428348; doi:10.1371/journal.pcbi.1006840)
Supplement: S1 Code/Training Data/Test Data — The experimental data and code used to generate the computational results of this paper are provided. MATLAB (The MathWorks, Inc.) and CVX software [52] are required. The raw training data is in the file Timeseries_Raw_15wells.xlsx, and the raw test data is in the file Timeseries_Raw_4wells.xlsx. (ZIP) [file pcbi.1006840.s001.zip]

Archive with 191 entries (172 files):
- S1_Code_TrainData_TestData/AlternateMinimums.m
- S1_Code_TrainData_TestData/AlternateMinimums_Fall2018.m
- S1_Code_TrainData_TestData/AlternateMinimums_Fall2018_forMULTIC.m
- S1_Code_TrainData_TestData/argmin_A_Xfix.m
- S1_Code_TrainData_TestData/argmin_A_Xfix_Fall2018.m
- S1_Code_TrainData_TestData/argmin_X_Afix.m
- S1_Code_TrainData_TestData/argmin_X_Afix_Fall2018.m
- S1_Code_TrainData_TestData/CombineTrainTestData.m
- S1_Code_TrainData_TestData/Cost.m
- S1_Code_TrainData_TestData/CrossValidate.m
- S1_Code_TrainData_TestData/CrossValidate_CVSTUDY.m
- S1_Code_TrainData_TestData/FigureSettings.m
- S1_Code_TrainData_TestData/GenerateWildBootData.m
- S1_Code_TrainData_TestData/GetAvailableSamples.m
- S1_Code_TrainData_TestData/GetBestReg_BYo.m
- S1_Code_TrainData_TestData/GetCellCtsCELL.m
- S1_Code_TrainData_TestData/GetCellCtsMATRIX.m
- S1_Code_TrainData_TestData/GetCellCtsVEC.m
- S1_Code_TrainData_TestData/GetCombinations.m
- S1_Code_TrainData_TestData/GetCombinations_CVSTUDY.m
- S1_Code_TrainData_TestData/GetConfidenceIntervals.m
- S1_Code_TrainData_TestData/GetFullWellIndices.m
- S1_Code_TrainData_TestData/GetK14.m
- S1_Code_TrainData_TestData/GetNormFactors.m
- S1_Code_TrainData_TestData/getPredBandENSEMBLE.m
- S1_Code_TrainData_TestData/getPredCellONEMODEL.m
- S1_Code_TrainData_TestData/getPredOneStepENSEMBLE.m
- S1_Code_TrainData_TestData/getPredULBandONEMODEL.m
- S1_Code_TrainData_TestData/getPredvsSampSTAT.m
- S1_Code_TrainData_TestData/GetTrainTestDW.m
- S1_Code_TrainData_TestData/GetTrainTestDW_CVSTUDY.m
- S1_Code_TrainData_TestData/GetWarmStart.m
- S1_Code_TrainData_TestData/GetWarmStart_MULTIC.m
- S1_Code_TrainData_TestData/IdentifyDynamics.m
- S1_Code_TrainData_TestData/IdentifyDynamics_Fall2018.m
- S1_Code_TrainData_TestData/IdentifyDynamics_Fall2018_forMULTIC.m
- S1_Code_TrainData_TestData/Main_PhenotypeDynamics.m
- S1_Code_TrainData_TestData/plot_4well_test_data.m
- S1_Code_TrainData_TestData/plot_4well_testdata.fig
- S1_Code_TrainData_TestData/plotBandENSEMBLE.m
- S1_Code_TrainData_TestData/PlotConfidenceIntervals.m
- S1_Code_TrainData_TestData/plotDataSampENSEMBLE.m
- S1_Code_TrainData_TestData/PREPSeeDynFit.m
- S1_Code_TrainData_TestData/ProcessAMIter.m
- S1_Code_TrainData_TestData/ProcessCVData.m
- S1_Code_TrainData_TestData/ProcessCVData_CVSTUDY.m
- S1_Code_TrainData_TestData/ReadDeathOption.m
- S1_Code_TrainData_TestData/README.txt
- S1_Code_TrainData_TestData/Results_Summer_2017/
- S1_Code_TrainData_TestData/Results_Summer_2017/bootstrap/
- S1_Code_TrainData_TestData/Results_Summer_2017/bootstrap/bootstrap_K14K19VIM_aug6.mat
- S1_Code_TrainData_TestData/Results_Summer_2017/bootstrap/ci_K14K19VIM_aug6.fig
- S1_Code_TrainData_TestData/Results_Summer_2017/bootstrap/ci_K14K19VIM_oct302018.eps
- S1_Code_TrainData_TestData/Results_Summer_2017/bootstrap/ci_K14K19VIM_oct302018.fig
- S1_Code_TrainData_TestData/Results_Summer_2017/bootstrap/ci_K14K19VIM_oct302018.pdf
- S1_Code_TrainData_TestData/Results_Summer_2017/bootstrap/command_window_bootstrap_aug6.docx
- S1_Code_TrainData_TestData/Results_Summer_2017/cross_val_study/
- S1_Code_TrainData_TestData/Results_Summer_2017/cross_val_study/cv_study_K14VIMK19/
- S1_Code_TrainData_TestData/Results_Summer_2017/cross_val_study/cv_study_K14VIMK19/bez_cv_study_K14VIMK19_july27.fig
- S1_Code_TrainData_TestData/Results_Summer_2017/cross_val_study/cv_study_K14VIMK19/BEZ_cvstudy_formatted.fig
- S1_Code_TrainData_TestData/Results_Summer_2017/cross_val_study/cv_study_K14VIMK19/comb_cv_study_K14VIMK19_july27.fig
- S1_Code_TrainData_TestData/Results_Summer_2017/cross_val_study/cv_study_K14VIMK19/Comb_cvstudy_formatted.fig
- S1_Code_TrainData_TestData/Results_Summer_2017/cross_val_study/cv_study_K14VIMK19/cv_study_K14VIMK19_july27.mat
- S1_Code_TrainData_TestData/Results_Summer_2017/cross_val_study/cv_study_K14VIMK19/dmso_cv_study_K14VIMK19_july27.fig
- S1_Code_TrainData_TestData/Results_Summer_2017/cross_val_study/cv_study_K14VIMK19/DMSO_cvstudy_formatted.fig
- S1_Code_TrainData_TestData/Results_Summer_2017/cross_val_study/cv_study_K14VIMK19/tram_cv_study_K14VIMK19_july27.fig
- S1_Code_TrainData_TestData/Results_Summer_2017/cross_val_study/cv_study_K14VIMK19/Tram_cvstudy_formatted.fig
- S1_Code_TrainData_TestData/Results_Summer_2017/cross_val_study/cv_study_onlyK14/
- S1_Code_TrainData_TestData/Results_Summer_2017/cross_val_study/cv_study_onlyK14/bez_cv_study_onlyK14_june22.fig
- S1_Code_TrainData_TestData/Results_Summer_2017/cross_val_study/cv_study_onlyK14/comb_cv_study_onlyK14_june22.fig
- S1_Code_TrainData_TestData/Results_Summer_2017/cross_val_study/cv_study_onlyK14/cv_study_onlyK14_june22.mat
- S1_Code_TrainData_TestData/Results_Summer_2017/cross_val_study/cv_study_onlyK14/dmso_cv_study_onlyK14_june22.fig
- S1_Code_TrainData_TestData/Results_Summer_2017/cross_val_study/cv_study_onlyK14/tram_cv_study_onlyK14_june22.fig
- S1_Code_TrainData_TestData/Results_Summer_2017/model_id/
- S1_Code_TrainData_TestData/Results_Summer_2017/model_id/model_id_K14only_aug6.mat
- S1_Code_TrainData_TestData/Results_Summer_2017/model_id/model_id_K14VIMK19_july31.mat
- S1_Code_TrainData_TestData/Results_Summer_2017/runtime.txt
- S1_Code_TrainData_TestData/Results_Summer_2017/test_dyn/
- S1_Code_TrainData_TestData/Results_Summer_2017/test_dyn/K14only/
- S1_Code_TrainData_TestData/Results_Summer_2017/test_dyn/K14only/bez_K14only_aug6.fig
- S1_Code_TrainData_TestData/Results_Summer_2017/test_dyn/K14only/BEZ_K14only_formatted.fig
- S1_Code_TrainData_TestData/Results_Summer_2017/test_dyn/K14only/comb_K14only_aug6.fig
- S1_Code_TrainData_TestData/Results_Summer_2017/test_dyn/K14only/Comb_K14only_formatted.fig
- S1_Code_TrainData_TestData/Results_Summer_2017/test_dyn/K14only/dmso_K14only_aug6.fig
- S1_Code_TrainData_TestData/Results_Summer_2017/test_dyn/K14only/DMSO_K14only_formatted.fig
- S1_Code_TrainData_TestData/Results_Summer_2017/test_dyn/K14only/test_dyn_K14only_aug6.mat
- S1_Code_TrainData_TestData/Results_Summer_2017/test_dyn/K14only/tram_K14only_aug6.fig
- S1_Code_TrainData_TestData/Results_Summer_2017/test_dyn/K14only/Tram_K14only_formatted.fig
- S1_Code_TrainData_TestData/Results_Summer_2017/test_dyn/K14VIMK19/
- S1_Code_TrainData_TestData/Results_Summer_2017/test_dyn/K14VIMK19/BEZ_K14VIMK19_formatted.fig
- S1_Code_TrainData_TestData/Results_Summer_2017/test_dyn/K14VIMK19/bez_K14VIMK19_july31.fig
- S1_Code_TrainData_TestData/Results_Summer_2017/test_dyn/K14VIMK19/Comb_K14VIMK19_formatted.fig
- S1_Code_TrainData_TestData/Results_Summer_2017/test_dyn/K14VIMK19/comb_K14VIMK19_july31.fig
- S1_Code_TrainData_TestData/Results_Summer_2017/test_dyn/K14VIMK19/DMSO_K14VIMK19_formatted.fig
- S1_Code_TrainData_TestData/Results_Summer_2017/test_dyn/K14VIMK19/dmso_K14VIMK19_july31.fig
- S1_Code_TrainData_TestData/Results_Summer_2017/test_dyn/K14VIMK19/test_dyn_K14VIMK19_july31.mat
- S1_Code_TrainData_TestData/Results_Summer_2017/test_dyn/K14VIMK19/Tram_K14VIMK19_formatted.fig
- S1_Code_TrainData_TestData/Results_Summer_2017/test_dyn/K14VIMK19/tram_K14VIMK19_july31.fig
- S1_Code_TrainData_TestData/Revisions_Fall2018/
- S1_Code_TrainData_TestData/Revisions_Fall2018/Ensemble_Modeling/
- S1_Code_TrainData_TestData/Revisions_Fall2018/Ensemble_Modeling/BEFOREENSEMBLE_ModelPred_and_TrainingData/
- S1_Code_TrainData_TestData/Revisions_Fall2018/Ensemble_Modeling/BEFOREENSEMBLE_ModelPred_and_TrainingData/alldrugs_pred_and_train.eps
- S1_Code_TrainData_TestData/Revisions_Fall2018/Ensemble_Modeling/BEFOREENSEMBLE_ModelPred_and_TrainingData/alldrugs_pred_and_train.pdf
- S1_Code_TrainData_TestData/Revisions_Fall2018/Ensemble_Modeling/BEFOREENSEMBLE_ModelPred_and_TrainingData/alldrugs_pred_and_train.svg
- S1_Code_TrainData_TestData/Revisions_Fall2018/Ensemble_Modeling/BEFOREENSEMBLE_ModelPred_and_TrainingData/before_ens_earlyNov2018.m
- S1_Code_TrainData_TestData/Revisions_Fall2018/Ensemble_Modeling/BEFOREENSEMBLE_ModelPred_and_TrainingData/before_ens_script2.m
- S1_Code_TrainData_TestData/Revisions_Fall2018/Ensemble_Modeling/BEFOREENSEMBLE_ModelPred_and_TrainingData/BEZ_pred_and_train.fig
- S1_Code_TrainData_TestData/Revisions_Fall2018/Ensemble_Modeling/BEFOREENSEMBLE_ModelPred_and_TrainingData/Comb_pred_and_train.fig
- S1_Code_TrainData_TestData/Revisions_Fall2018/Ensemble_Modeling/BEFOREENSEMBLE_ModelPred_and_TrainingData/DMSO_pred_and_train.fig
- S1_Code_TrainData_TestData/Revisions_Fall2018/Ensemble_Modeling/BEFOREENSEMBLE_ModelPred_and_TrainingData/getOBSvsPREDstats.m
- S1_Code_TrainData_TestData/Revisions_Fall2018/Ensemble_Modeling/BEFOREENSEMBLE_ModelPred_and_TrainingData/Tram_pred_and_train.fig
- S1_Code_TrainData_TestData/Revisions_Fall2018/Ensemble_Modeling/ensemble_1STEPpredictions_vs_testdata_nov192018.eps
- S1_Code_TrainData_TestData/Revisions_Fall2018/Ensemble_Modeling/ensemble_1STEPpredictions_vs_testdata_nov192018.fig
- S1_Code_TrainData_TestData/Revisions_Fall2018/Ensemble_Modeling/ensemble_1STEPpredictions_vs_testdata_nov192018.mat
- S1_Code_TrainData_TestData/Revisions_Fall2018/Ensemble_Modeling/ensemble_1STEPpredictions_vs_traindata_nov192018.eps
- S1_Code_TrainData_TestData/Revisions_Fall2018/Ensemble_Modeling/ensemble_1STEPpredictions_vs_traindata_nov192018.fig
- S1_Code_TrainData_TestData/Revisions_Fall2018/Ensemble_Modeling/ensemble_1STEPpredictions_vs_traindata_nov192018.mat
- S1_Code_TrainData_TestData/Revisions_Fall2018/Ensemble_Modeling/trajectory_predictions/
- S1_Code_TrainData_TestData/Revisions_Fall2018/Ensemble_Modeling/trajectory_predictions/ensemble_modeling_vs_test_data_nov142018.fig
- S1_Code_TrainData_TestData/Revisions_Fall2018/Ensemble_Modeling/trajectory_predictions/ensemble_modeling_vs_test_data_nov142018.mat
- S1_Code_TrainData_TestData/Revisions_Fall2018/Ensemble_Modeling/trajectory_predictions/ensemble_modeling_vs_train_data.fig
- S1_Code_TrainData_TestData/Revisions_Fall2018/Ensemble_Modeling/trajectory_predictions/ensemble_modeling_vs_train_data_nov142018.mat
- S1_Code_TrainData_TestData/Revisions_Fall2018/Ensemble_Modeling/trajectory_predictions/extra_weights_on_K14lowcells_nov11.fig
- S1_Code_TrainData_TestData/Revisions_Fall2018/Ensemble_Modeling/trajectory_predictions/getBestIC_Fall2018.m
- S1_Code_TrainData_TestData/Revisions_Fall2018/Ensemble_Modeling/trajectory_predictions/getPredTrajENSEMBLE.m
- S1_Code_TrainData_TestData/Revisions_Fall2018/Ensemble_Modeling/trajectory_predictions/getPredTrajENSEMBLE_beforels.m
- S1_Code_TrainData_TestData/Revisions_Fall2018/Ensemble_Modeling/trajectory_predictions/no_extra_on_K14lowcells_nov11.fig
- S1_Code_TrainData_TestData/Revisions_Fall2018/Ensemble_Modeling/trajectory_predictions/overfitting_red_tram_vstestdata.fig
- S1_Code_TrainData_TestData/Revisions_Fall2018/Ensemble_Modeling/trajectory_predictions/Script_for_experimenting_nov11.m
- S1_Code_TrainData_TestData/Revisions_Fall2018/Ensemble_Modeling/trajectory_predictions/Script_Revisions_Fall2018_ENSEMBLEtraj.m
- S1_Code_TrainData_TestData/Revisions_Fall2018/Ensemble_Modeling/trajectory_predictions/using3standarddev_get_some_neg_nov11.fig
- S1_Code_TrainData_TestData/Revisions_Fall2018/Ensemble_Modeling/trajectory_predictions/using95percent_ci_looks_good_nov11.fig
- S1_Code_TrainData_TestData/Revisions_Fall2018/Ensemble_Modeling/trajectory_predictions/using95percent_ci_removedreddots_nov11.fig
- S1_Code_TrainData_TestData/Revisions_Fall2018/Ensemble_Modeling/trajectory_predictions/weightedLS_okayfit_red_tram_vstestdata.fig
- S1_Code_TrainData_TestData/Revisions_Fall2018/Evolution_of_A_in_AM_alg/
- S1_Code_TrainData_TestData/Revisions_Fall2018/Evolution_of_A_in_AM_alg/BEZ_evolution_of_A_in_AM.mat
- S1_Code_TrainData_TestData/Revisions_Fall2018/Evolution_of_A_in_AM_alg/BEZ_evolution_of_A_in_AM_alg.eps
- S1_Code_TrainData_TestData/Revisions_Fall2018/Evolution_of_A_in_AM_alg/BEZ_evolution_of_A_in_AM_alg.fig
- S1_Code_TrainData_TestData/Revisions_Fall2018/Evolution_of_A_in_AM_alg/Comb_evolution_of_A_in_AM.mat
- S1_Code_TrainData_TestData/Revisions_Fall2018/Evolution_of_A_in_AM_alg/Comb_evolution_of_A_in_AM_alg.eps
- S1_Code_TrainData_TestData/Revisions_Fall2018/Evolution_of_A_in_AM_alg/Comb_evolution_of_A_in_AM_alg.fig
- S1_Code_TrainData_TestData/Revisions_Fall2018/Evolution_of_A_in_AM_alg/DMSO_evolution_of_A_in_AM_alg.eps
- S1_Code_TrainData_TestData/Revisions_Fall2018/Evolution_of_A_in_AM_alg/DMSO_evolution_of_A_in_AM_alg.fig
- S1_Code_TrainData_TestData/Revisions_Fall2018/Evolution_of_A_in_AM_alg/Tram_evolution_of_A_in_AM_alg.eps
- S1_Code_TrainData_TestData/Revisions_Fall2018/Evolution_of_A_in_AM_alg/Tram_evolution_of_A_in_AM_alg.fig
- S1_Code_TrainData_TestData/Revisions_Fall2018/Improved_Pres_Hyp/
- S1_Code_TrainData_TestData/Revisions_Fall2018/Improved_Pres_Hyp/hyp_imppres_nov282018.eps
- S1_Code_TrainData_TestData/Revisions_Fall2018/Improved_Pres_Hyp/hyp_imppres_nov282018.fig
- S1_Code_TrainData_TestData/Revisions_Fall2018/Improved_Pres_Hyp/hyp_imppres_nov282018.mat
- S1_Code_TrainData_TestData/Revisions_Fall2018/Pvals_for_Dynamics_Params/
- S1_Code_TrainData_TestData/Revisions_Fall2018/Pvals_for_Dynamics_Params/pvals_for_dynamics_params_nov202018.fig
- S1_Code_TrainData_TestData/Revisions_Fall2018/Pvals_for_Dynamics_Params/pvals_for_dynamics_params_nov202018.mat
- S1_Code_TrainData_TestData/Revisions_Fall2018/SysID_from_different_ICs/
- S1_Code_TrainData_TestData/Revisions_Fall2018/SysID_from_different_ICs/sys_id_from_different_ics.mat
- S1_Code_TrainData_TestData/Revisions_Fall2018/SysID_from_different_ICs/sys_id_from_different_ics_nov20.mat
- S1_Code_TrainData_TestData/Revisions_Fall2018/TwopModel_vs_TestData/
- S1_Code_TrainData_TestData/Revisions_Fall2018/TwopModel_vs_TestData/TwopModel_vs_TestDataNov272018.fig
- S1_Code_TrainData_TestData/Revisions_Fall2018/TwopModel_vs_TestData/TwopModel_vs_TestDataNov272018.mat
- S1_Code_TrainData_TestData/Script_Revisions_Fall2018_2pMODELvsTestData.m
- S1_Code_TrainData_TestData/Script_Revisions_Fall2018_ENSEMBLEonestep.m
- S1_Code_TrainData_TestData/Script_Revisions_Fall2018_PvalsDynParam.m
- S1_Code_TrainData_TestData/Script_Revisions_Fall2018_SysIDMULTIC.m
- S1_Code_TrainData_TestData/SeeCV.m
- S1_Code_TrainData_TestData/SeeDynFit.m
- S1_Code_TrainData_TestData/seeEvol_of_A_inAM.m
- S1_Code_TrainData_TestData/SeePrePostData.m
- S1_Code_TrainData_TestData/SetupAM.m
- S1_Code_TrainData_TestData/SortBySeries.m
- S1_Code_TrainData_TestData/SortRawData.m
- S1_Code_TrainData_TestData/SplitIntoTrainTest.m
- S1_Code_TrainData_TestData/StackDynamicsParametersHorizonally.m
- S1_Code_TrainData_TestData/Test_SetUp.m
- S1_Code_TrainData_TestData/Timeseries_Raw_15wells.xlsx
- S1_Code_TrainData_TestData/Timeseries_Raw_4wells.xlsx
- S1_Code_TrainData_TestData/try_AlternateMinimums.m
- S1_Code_TrainData_TestData/try_argmin_A_Xfix.m
- S1_Code_TrainData_TestData/try_CrossValidate.m
- S1_Code_TrainData_TestData/try_IdentifyDynamics.m
- S1_Code_TrainData_TestData/try_script_hyp_imppres_fall2018rev.m
- S1_Code_TrainData_TestData/try_script_hyp_nov9.m
- S1_Code_TrainData_TestData/Trying_Out_Hyp_Results_Fall2017/
- S1_Code_TrainData_TestData/Trying_Out_Hyp_Results_Fall2017/figs5and6.eps
- S1_Code_TrainData_TestData/Trying_Out_Hyp_Results_Fall2017/figs5and6.pdf
- S1_Code_TrainData_TestData/Trying_Out_Hyp_Results_Fall2017/figs5and6.svg
- S1_Code_TrainData_TestData/Trying_Out_Hyp_Results_Fall2017/noteOnFolderContents.txt
- S1_Code_TrainData_TestData/Trying_Out_Hyp_Results_Fall2017/try_comb_derich_nov9.eps
- S1_Code_TrainData_TestData/Trying_Out_Hyp_Results_Fall2017/try_comb_derich_nov9.fig
- S1_Code_TrainData_TestData/Trying_Out_Hyp_Results_Fall2017/try_comb_derich_nov9.mat
- S1_Code_TrainData_TestData/Trying_Out_Hyp_Results_Fall2017/try_tram_enrich_nov9.eps
- S1_Code_TrainData_TestData/Trying_Out_Hyp_Results_Fall2017/try_tram_enrich_nov9.fig
- S1_Code_TrainData_TestData/Trying_Out_Hyp_Results_Fall2017/try_tram_enrich_nov9.mat
