# Supplementary material for: Modeling differentiation-state transitions linked to therapeutic escape in triple-negative breast cancer
Source: PLoS Comput Biol. 2019 Mar 11;15(3):e1006840. doi: 10.1371/journal.pcbi.1006840 (PMC6428348; doi:10.1371/journal.pcbi.1006840)
Supplement: S1 Code/Training Data/Test Data — The experimental data and code used to generate the computational results of this paper are provided. MATLAB (The MathWorks, Inc.) and CVX software [52] are required. The raw training data is in the file Timeseries_Raw_15wells.xlsx, and the raw test data is in the file Timeseries_Raw_4wells.xlsx. (ZIP) [file pcbi.1006840.s001.zip › S1_Code_TrainData_TestData/argmin_X_Afix.m]

%%%%%%%%%%%%%%%%%%%%%%%%%%%%%%%%%%%%%%%%%%%%%%%%%%%%%%%%%%%%%%%%%%%%%%%%%%%
%Author: Margaret P. Chapman
%Date: May 19, 2017

%PURPOSE: Find cell count matrix (X) that minimizes the cost function for fixed dynamics (A)
%INPUT:
    %A = dynamics
    %M = cell count matrix from empirical observations
        %M = [ x[1,W(1)] ... x[1,W(end)], ..., x[7,W(1)] ... x[7,W(end)] ] counts
    %Jav = indices of M's available samples
    %N_W = # wells in M
    %lambda, mu = regularization parameters
    %f_p, f_d, f_m = normalization factors
    %n = # cell types = # phenotypes live + dying = # rows in M
    %m = # samples = # cols in M
%OUTPUT: optimized filled-in cell cts, same form as M above
%%%%%%%%%%%%%%%%%%%%%%%%%%%%%%%%%%%%%%%%%%%%%%%%%%%%%%%%%%%%%%%%%%%%%%%%%%%

function X = argmin_X_Afix( A, M, Jav, N_W, lambda, mu, f_p, f_d, f_m, n, m )

for j = 1 : 2

    cvx_begin quiet

        variable X(n, m) nonnegative; % each entry >= 0
    
        minimize( Cost( A, X, M, Jav, N_W, lambda, mu, f_p, f_d, f_m ) )
    
    cvx_end
    
    if ~strcmpi(cvx_status, 'Solved')                             % if cvx did not solve program
        
        if j == 1, cvx_solver sedumi;                             % change solver & try again
            
        elseif j == 2, error('argmin_X_Afix.m: CVX not solved.'); % throw error
            
        end
        
    elseif j == 2, cvx_solver sdpt3; % if cvx solved program on 2nd try, change solver back
        
    end                                  
    
end
