# Supplementary material for: Modeling differentiation-state transitions linked to therapeutic escape in triple-negative breast cancer
Source: PLoS Comput Biol. 2019 Mar 11;15(3):e1006840. doi: 10.1371/journal.pcbi.1006840 (PMC6428348; doi:10.1371/journal.pcbi.1006840)
Supplement: S1 Code/Training Data/Test Data — The experimental data and code used to generate the computational results of this paper are provided. MATLAB (The MathWorks, Inc.) and CVX software [52] are required. The raw training data is in the file Timeseries_Raw_15wells.xlsx, and the raw test data is in the file Timeseries_Raw_4wells.xlsx. (ZIP) [file pcbi.1006840.s001.zip › S1_Code_TrainData_TestData/CrossValidate.m]

%%%%%%%%%%%%%%%%%%%%%%%%%%%%%%%%%%%%%%%%%%%%%%%%%%%%%%%%%%%%%%%%%%%%%%%%%%%
% Author: Margaret P. Chapman
% Date: May 12, 2017

% PURPOSE: Get best reg parameter choice via cross validation, even death, mu = lambda
% INPUT:
    % Train = training data (even death)
    % Test_e = test data, earlier time pts (even death)
    % Test_l = test data, later time pts (even death)
    % P_a, d_a, Wtrain = used to get constants for AM( training data ); AM = alternating minimization
    % lambdas(c) = value of lambda, combination c
    % epsilon = stopping criterion, AM
    % N_TRAIN = # training wells
% OUTPUT:
    % lambda* = lambdas(c*) s.t. c* = argmin( errs(c) ); best choice reg parameter for agent a
    % errs(c) = cross-validation error, choice c, agent a
%%%%%%%%%%%%%%%%%%%%%%%%%%%%%%%%%%%%%%%%%%%%%%%%%%%%%%%%%%%%%%%%%%%%%%%%%%%

function [ lambda_STAR, errs ] = CrossValidate( Train, Test_e, Test_l, P_a, d_a, Wtrain, lambdas, epsilon, N_TRAIN )

[ Jav, n, m_train, f_p, f_d, f_m, idx ] = SetupAM( P_a, d_a, Wtrain ); 

m_test = size( Test_l, 2 );     % # cols for cv error computation

N_C = length( lambdas );        % N_C = # reg parameter choices

errs = zeros( N_C, 1 );         % errs(c) = cv error, choice c
                                
for c = 1 : N_C
    
    % choice c
    lambda = lambdas( c );
    
    % dynamics & filled-in data trained w/ choice c
    [ A, X, iter ] = AlternateMinimums( Train, Jav, N_TRAIN, lambda, lambda, f_p, f_d, f_m, n, m_train, epsilon, idx );
    
    % cross-validation error, choice c
    errs(c) = 1 / sqrt( n*m_test ) * norm( Test_l - A * Test_e, 'fro' );
    
    % display progress
    disp( ['cv : ', num2str(c), ' out of ', num2str(N_C), ' done. AM iter = ', num2str( iter )] );
             
end

[~, cSTAR] = min( errs ); % index of minimum error among all choices

lambda_STAR = lambdas( cSTAR );


    
