# Supplementary material for: Modeling differentiation-state transitions linked to therapeutic escape in triple-negative breast cancer
Source: PLoS Comput Biol. 2019 Mar 11;15(3):e1006840. doi: 10.1371/journal.pcbi.1006840 (PMC6428348; doi:10.1371/journal.pcbi.1006840)
Supplement: S1 Code/Training Data/Test Data — The experimental data and code used to generate the computational results of this paper are provided. MATLAB (The MathWorks, Inc.) and CVX software [52] are required. The raw training data is in the file Timeseries_Raw_15wells.xlsx, and the raw test data is in the file Timeseries_Raw_4wells.xlsx. (ZIP) [file pcbi.1006840.s001.zip › S1_Code_TrainData_TestData/FigureSettings.m]

%%%%%%%%%%%%%%%%%%%%%%%%%%%%%%%%%%%%%%%%%%%%%%%%%%%%%%%%%%%%%%%%%%%%%%%%%%%
%Sets figure properties for pretty plots.
%%%%%%%%%%%%%%%%%%%%%%%%%%%%%%%%%%%%%%%%%%%%%%%%%%%%%%%%%%%%%%%%%%%%%%%%%%%

set(gcf,'color','w');
%     set(gcf,'units','normalized','outerposition',[0 0 1 1]);
%     Position2ndMonitor = positionfigure;
%     set(gcf, 'Position', Position2ndMonitor);
set(gcf,'defaultlinelinewidth',2)
set(gcf,'DefaultTextFontName', 'Arial')
set(gcf,'DefaultTextFontSize', 12)
set(gcf,'defaultaxesfontsize',12)
set(gcf,'defaultaxesfontname','Arial')
