# Supplementary material for: Modeling differentiation-state transitions linked to therapeutic escape in triple-negative breast cancer
Source: PLoS Comput Biol. 2019 Mar 11;15(3):e1006840. doi: 10.1371/journal.pcbi.1006840 (PMC6428348; doi:10.1371/journal.pcbi.1006840)
Supplement: S1 Code/Training Data/Test Data — The experimental data and code used to generate the computational results of this paper are provided. MATLAB (The MathWorks, Inc.) and CVX software [52] are required. The raw training data is in the file Timeseries_Raw_15wells.xlsx, and the raw test data is in the file Timeseries_Raw_4wells.xlsx. (ZIP) [file pcbi.1006840.s001.zip › S1_Code_TrainData_TestData/GetCombinations.m]

%%%%%%%%%%%%%%%%%%%%%%%%%%%%%%%%%%%%%%%%%%%%%%%%%%%%%%%%%%%%%%%%%%%%%%%%%%%
%Author: Margaret P. Chapman
%Date: July 19, 2017

%PURPOSE: Sorts combinations of (lambda, mu, death option) into an easy-access matrix
%ASSUMES: Death option = 2 (even allocation), mu = lambda.
%INPUT: lambdas(i) = ith lambda value
%OUTPUT: coms(c, :) = [ lambda value, mu value, death option index ], combination c
%%%%%%%%%%%%%%%%%%%%%%%%%%%%%%%%%%%%%%%%%%%%%%%%%%%%%%%%%%%%%%%%%%%%%%%%%%%

function coms = GetCombinations( lambdas )

DEATH_OPTION = 2; % even death allocation

LA = length( lambdas );   

coms = zeros( LA, 3 );                                           

for j = 1 : LA, coms(j, :) = [ lambdas(j) lambdas(j) DEATH_OPTION ]; end
 
