# Supplementary material for: Modeling differentiation-state transitions linked to therapeutic escape in triple-negative breast cancer
Source: PLoS Comput Biol. 2019 Mar 11;15(3):e1006840. doi: 10.1371/journal.pcbi.1006840 (PMC6428348; doi:10.1371/journal.pcbi.1006840)
Supplement: S1 Code/Training Data/Test Data — The experimental data and code used to generate the computational results of this paper are provided. MATLAB (The MathWorks, Inc.) and CVX software [52] are required. The raw training data is in the file Timeseries_Raw_15wells.xlsx, and the raw test data is in the file Timeseries_Raw_4wells.xlsx. (ZIP) [file pcbi.1006840.s001.zip › S1_Code_TrainData_TestData/GetFullWellIndices.m]

%%%%%%%%%%%%%%%%%%%%%%%%%%%%%%%%%%%%%%%%%%%%%%%%%%%%%%%%%%%%%%%%%%%%%%%%%%%
%Author: Margaret P. Chapman
%Date: May 12, 2017

%PURPOSE: Identify indices of wells with phenotype & death timeseries raw data fully available
%INPUT:
    % P_a{k}(i, w) = # phenotype i (live & dying), well w, time k, specific agent
        % is NaN for i=1 <-> all phenotype counts not available
    % d_a{k}(w) = fraction dying, well w, time k, specific agent
        % is NaN <-> not available
 %OUTPUT: well indices, specific agent, raw data available for all time
 %%%%%%%%%%%%%%%%%%%%%%%%%%%%%%%%%%%%%%%%%%%%%%%%%%%%%%%%%%%%%%%%%%%%%%%%%%

function Wfull_a = GetFullWellIndices( P_a, d_a ) 

N_WELL = length( d_a{1} );

N_TIME = length( d_a );

Wfull_a = 1 : N_WELL;

for w = N_WELL : -1 : 1
    
    for k = 1 : N_TIME
        
        if isnan( P_a{k}(1, w) ) || isnan( d_a{k}(w) )
            
            Wfull_a(w) = [];
            
            break;
            
        end
        
    end
    
end
