# Supplementary material for: Modeling differentiation-state transitions linked to therapeutic escape in triple-negative breast cancer
Source: PLoS Comput Biol. 2019 Mar 11;15(3):e1006840. doi: 10.1371/journal.pcbi.1006840 (PMC6428348; doi:10.1371/journal.pcbi.1006840)
Supplement: S1 Code/Training Data/Test Data — The experimental data and code used to generate the computational results of this paper are provided. MATLAB (The MathWorks, Inc.) and CVX software [52] are required. The raw training data is in the file Timeseries_Raw_15wells.xlsx, and the raw test data is in the file Timeseries_Raw_4wells.xlsx. (ZIP) [file pcbi.1006840.s001.zip › S1_Code_TrainData_TestData/GetK14.m]

%%%%%%%%%%%%%%%%%%%%%%%%%%%%%%%%%%%%%%%%%%%%%%%%%%%%%%%%%%%%%%%%%%%%%%%%%%%
%Author: Margaret P. Chapman
%Date: May 12, 2017

%PURPOSE: Converts phenotypes to K14+, K14-
%INPUT:
    % P_a{k} = phenotype timeseries raw data, agent a, time k
        %P_a{k}(i, w) = # phenotype i (live & dying), well w
            % phenotype 1 = K14+
            % phenotype 2 = VIM+/K14-
            % phenotype 3 = K19+/K14-/VIM-
            % phenotype 4 = all low
%OUTPUT:
    % P_a{k} = phenotype timeseries raw data, agent a, time k
    % P_a{k}(i, w) = # phenotype i (live & dying), well w
            % phenotype 1 = K14+
            % phenotype 2 = K14-
%%%%%%%%%%%%%%%%%%%%%%%%%%%%%%%%%%%%%%%%%%%%%%%%%%%%%%%%%%%%%%%%%%%%%%%%%%%

function P_a = GetK14( P_a )

N_TIME = length( P_a );

for k = 1 : N_TIME
    
    P_k = P_a{k};
    
    K14hi_k = P_k( 1, : );
    
    K14lo_k = sum( P_k( 2:end, : ) );
    
    P_a{k} = [ K14hi_k; K14lo_k ];
    
end
