# Supplementary material for: Modeling differentiation-state transitions linked to therapeutic escape in triple-negative breast cancer
Source: PLoS Comput Biol. 2019 Mar 11;15(3):e1006840. doi: 10.1371/journal.pcbi.1006840 (PMC6428348; doi:10.1371/journal.pcbi.1006840)
Supplement: S1 Code/Training Data/Test Data — The experimental data and code used to generate the computational results of this paper are provided. MATLAB (The MathWorks, Inc.) and CVX software [52] are required. The raw training data is in the file Timeseries_Raw_15wells.xlsx, and the raw test data is in the file Timeseries_Raw_4wells.xlsx. (ZIP) [file pcbi.1006840.s001.zip › S1_Code_TrainData_TestData/getPredULBandONEMODEL.m]

%%%%%%%%%%%%%%%%%%%%%%%%%%%%%%%%%%%%%%%%%%%%%%%%%%%%%%%%%%%%%%%%%%%%%%%%%%%
% DESCRIPTION: Provides a upper/lower band around the median of the given trajectories
% INPUT:
    % predStatea{i}{k} = vector of # cells, state i, time k, agent a
    % N_TIME = # time points
    % N_STATE = # states
% OUTPUT:
    % curveUPa{i}(k) = maximum of predStatea{i}{k} (vector of predicted cell counts, state i, time k) 
    % curveMIa{i}(k) = median of predStatea{i}{k}
    % curveLOa{i}(k) = minimum of predStatea{i}{k}
% Author: Margaret Chapman
% Date: November 27, 2018
%%%%%%%%%%%%%%%%%%%%%%%%%%%%%%%%%%%%%%%%%%%%%%%%%%%%%%%%%%%%%%%%%%%%%%%%%%%

function [curveUPa, curveMIa, curveLOa] = getPredULBandONEMODEL( predStatea, N_TIME, N_STATE )
    
curveUPa = cell(N_STATE,1); curveMIa = cell(N_STATE,1); curveLOa = cell(N_STATE,1);

for i = 1 : N_STATE
    
    for k = 1 : N_TIME
        
        curveMIa{i}(k) = median( predStatea{i}{k} );
        
        curveLOa{i}(k) = min( predStatea{i}{k} );
        
        curveUPa{i}(k) = max( predStatea{i}{k} );
        
    end
    
end
