# Supplementary material for: Modeling differentiation-state transitions linked to therapeutic escape in triple-negative breast cancer
Source: PLoS Comput Biol. 2019 Mar 11;15(3):e1006840. doi: 10.1371/journal.pcbi.1006840 (PMC6428348; doi:10.1371/journal.pcbi.1006840)
Supplement: S1 Code/Training Data/Test Data — The experimental data and code used to generate the computational results of this paper are provided. MATLAB (The MathWorks, Inc.) and CVX software [52] are required. The raw training data is in the file Timeseries_Raw_15wells.xlsx, and the raw test data is in the file Timeseries_Raw_4wells.xlsx. (ZIP) [file pcbi.1006840.s001.zip › S1_Code_TrainData_TestData/plotDataSampENSEMBLE.m]

%%%%%%%%%%%%%%%%%%%%%%%%%%%%%%%%%%%%%%%%%%%%%%%%%%%%%%%%%%%%%%%%%%%%%%%%%%%
% DESCRIPTION: Plots data samples over the time horizon
% INPUT:
    % Mai = row vector of # cells state i, agent a
    % e.g., well 1, well 2, ..., well N_T ... well 1, well 2, ..., well N_W 
    %       |------------k=1------------|     |------------k=N_T----------|
    % N_W = # wells per time point in Mai (e.g., 4)
    % N_T = # time points in Mai (e.g., 6)
    % time_horizon = time horizon associated with Mai (e.g., [0 12 ... 60])
% OUTPUT: data points on existing figure
% Author: Margaret Chapman
% Date: November 10, 2018
%%%%%%%%%%%%%%%%%%%%%%%%%%%%%%%%%%%%%%%%%%%%%%%%%%%%%%%%%%%%%%%%%%%%%%%%%%%

function plotDataSampENSEMBLE( Mai, N_W, N_T, time_horizon )

for w = 1 : N_W
    
    cols_w = w : N_W : N_W*N_T; % columns over the time horizon for well w
    
    plot( time_horizon, Mai(cols_w), '*k', 'linewidth', 1 ); hold on;
    
end
