# Supplementary material for: Modeling differentiation-state transitions linked to therapeutic escape in triple-negative breast cancer
Source: PLoS Comput Biol. 2019 Mar 11;15(3):e1006840. doi: 10.1371/journal.pcbi.1006840 (PMC6428348; doi:10.1371/journal.pcbi.1006840)
Supplement: S1 Code/Training Data/Test Data — The experimental data and code used to generate the computational results of this paper are provided. MATLAB (The MathWorks, Inc.) and CVX software [52] are required. The raw training data is in the file Timeseries_Raw_15wells.xlsx, and the raw test data is in the file Timeseries_Raw_4wells.xlsx. (ZIP) [file pcbi.1006840.s001.zip › S1_Code_TrainData_TestData/Timeseries_Raw_15wells.xlsx]

## Sheet: Summary
		PHENOTYPE						DEATH
	Well#	Well Coordinate	Total	K14hi	VIMhi K14low	K19hi K14low VIMlow	All Low	Well Coordinate	Total	Dying
0	DMSO1	B2	662	180	444	10	28	B2	779	29
0	DMSO2	B6	699	193	448	16	42	B6	625	13
0	DMSO3	C10	893	259	557	23	54	B10	620	11
0	DMSO4	C2	886	245	527	38	76	C2	735	14		na = not available
0	DMSO5	C6	787	188	485	37	77	C6	645	23
0	DMSO6	C10	920	257	538	44	81	C10	664	17
0	DMSO6	D2	942	254	576	55	57	D2	622	9
0	DMSO8	D6	900	255	502	62	81	D6	666	29
0	DMSO9	D10	905	239	527	72	67	D10	637	19
0	DMSO10	E2	889	269	471	75	74	E2	713	16
0	DMSO11	E6	888	154	462	64	208	E6	699	20
0	DMSO12	F2	921	227	527	91	76	F2	631	30
0	DMSO13	F6	851	174	442	59	176	F6	680	26
0	DMSO14	G2	895	288	461	69	77	G2	602	12
0	DMSO15	G6	813	214	450	54	95	G6	774	22
0	Well#	Well Coordinate	Total	K14hi	VIMhi K14low	K19hi K14low VIMlow	All Low	Well Coordinate	Total	Dying
0	GSK1	B3	991	313	607	21	50	B3	699	23
0	GSK2	B7	795	190	489	36	80	B7	600	9
0	GSK3	B11	849	212	532	26	79	B11	589	14
0	GSK4	C3	875	225	560	31	59	C3	684	22
0	GSK5	C7	785	221	463	35	66	C7	684	17
0	GSK6	C11	914	258	537	50	69	C11	604	21
0	GSK6	D3	954	280	538	53	83	D3	688	19
0	GSK8	D7	880	227	500	52	101	D7	659	9
0	GSK9	D11	851	216	485	50	100	D11	614	14
0	GSK10	E3	969	289	567	56	57	E3	693	22
0	GSK11	E7	910	200	527	70	113	E7	714	9
0	GSK12	F3	828	226	443	74	85	F3	685	26
0	GSK13	F7	894	179	485	66	164	F7	674	7
0	GSK14	G3	834	251	432	68	83	G3	597	11
0	GSK15	G7	853	227	436	76	114	G7	738	13
0	Well#	Well Coordinate	Total	K14hi	VIMhi K14low	K19hi K14low VIMlow	All Low	Well Coordinate	Total	Dying
0	BEZ1	B4	740	202	480	26	32	B4	623	11
0	BEZ2	B8	815	216	537	28	34	B8	681	23
0	BEZ3	C4	820	236	486	43	55	C4	659	13
0	BEZ4	C8	845	238	542	23	42	C8	651	33
0	BEZ5	D4	896	245	514	61	76	D4	705	7
0	BEZ6	D8	862	253	493	50	66	D8	736	39
0	BEZ7	E4	834	227	481	69	57	E4	702	2
0	BEZ8	E8	851	218	475	61	97	E8	635	27
0	BEZ9	E10	915	252	517	61	85	E10	587	24
0	BEZ10	F4	883	228	506	76	73	F4	622	23
0	BEZ11	F8	904	219	522	68	95	F8	649	28
0	BEZ12	F10	884	244	469	71	100	F10	640	6
0	BEZ13	G4	877	258	469	71	79	G4	606	12
0	BEZ14	G8	885	248	485	68	84	G8	635	16
0	BEZ15	G10	879	248	481	59	91	G10	576	18
0	Well#	Well Coordinate	Total	K14hi	VIMhi K14low	K19hi K14low VIMlow	All Low	Well Coordinate	Total	Dying
0	COM1	B5	710	196	455	18	41	B5	583	11
0	COM2	C5	885	285	528	25	47	C5	671	14
0	COM3	D5	810	187	498	42	83	D5	718	7
0	COM4	E5	824	219	489	55	61	E5	660	19
0	COM5	F5	871	210	489	61	111	F5	653	13
0	COM6	G5	957	244	585	54	74	G5	522	9
0	COM7	B9	861	217	470	67	107	B9	701	19
0	COM8	C9	983	300	496	81	106	C9	716	4
0	COM9	D9	922	298	467	72	85	D9	671	11
0	COM10	E9	846	232	480	70	64	E9	714	3
0	COM11	F9	846	224	467	67	88	F9	636	26
0	COM12	G9	938	205	510	91	132	G9	568	10
0	COM13	E11	797	242	428	55	72	E11	626	11
0	COM14	F11	826	242	434	63	87	F11	654	14
0	COM15	G11	932	222	444	93	173	G11	613	11
	Well#	Well Coordinate	Total	K14hi	VIMhi K14low	K19hi K14low VIMlow	All Low	Well Coordinate	Total	Dying
12	DMSO1	B2	1165	380	706	49	30	B2	981	53
12	DMSO2	B6	853	281	503	24	45	B6	798	45
12	DMSO3	C10	1072	343	606	53	70	B10	794	51
12	DMSO4	C2	1064	386	624	25	29	C2	971	46
12	DMSO5	C6	1039	362	610	37	30	C6	844	48
12	DMSO6	C10	na	na	na	na	na	C10	840	45
12	DMSO6	D2	1187	368	670	75	74	D2	793	34
12	DMSO8	D6	955	206	525	67	157	D6	850	57
12	DMSO9	D10	na	na	na	na	na	D10	791	42
12	DMSO10	E2	1246	344	706	48	148	E2	942	37
12	DMSO11	E6	na	na	na	na	na	E6	887	45
12	DMSO12	F2	998	218	530	74	176	F2	825	44
12	DMSO13	F6	754	106	326	33	289	F6	886	40
12	DMSO14	G2	1040	312	572	73	83	G2	770	37
12	DMSO15	G6	896	203	412	70	211	G6	1076	39
12	Well#	Well Coordinate	Total	K14hi	VIMhi K14low	K19hi K14low VIMlow	All Low	Well Coordinate	Total	Dying
12	GSK1	B3	1124	474	575	30	45	B3	908	46
12	GSK2	B7	903	372	478	28	25	B7	777	38
12	GSK3	B11	626	141	296	41	148	B11	763	30
12	GSK4	C3	985	366	558	36	25	C3	865	44
12	GSK5	C7	1060	422	556	43	39	C7	844	40
12	GSK6	C11	na	na	na	na	na	C11	785	32
12	GSK6	D3	1195	471	636	40	48	D3	884	43
12	GSK8	D7	na	na	na	na	na	D7	875	31
12	GSK9	D11	na	na	na	na	na	D11	793	43
12	GSK10	E3	1092	392	581	57	62	E3	871	37
12	GSK11	E7	na	na	na	na	na	E7	887	37
12	GSK12	F3	955	332	509	51	63	F3	845	49
12	GSK13	F7	na	na	na	na	na	F7	819	37
12	GSK14	G3	953	318	451	72	112	G3	761	32
12	GSK15	G7	na	na	na	na	na	G7	891	38
12	Well#	Well Coordinate	Total	K14hi	VIMhi K14low	K19hi K14low VIMlow	All Low	Well Coordinate	Total	Dying
12	BEZ1	B4	893	251	477	58	107	B4	728	55
12	BEZ2	B8	1052	393	573	42	44	B8	853	55
12	BEZ3	C4	932	230	533	54	115	C4	791	49
12	BEZ4	C8	998	316	612	32	38	C8	830	75
12	BEZ5	D4	976	251	545	60	120	D4	830	50
12	BEZ6	D8	na	na	na	na	na	D8	942	63
12	BEZ7	E4	1007	229	534	105	139	E4	844	54
12	BEZ8	E8	na	na	na	na	na	E8	803	55
12	BEZ9	E10	na	na	na	na	na	E10	688	75
12	BEZ10	F4	928	207	419	78	224	F4	706	62
12	BEZ11	F8	na	na	na	na	na	F8	830	47
12	BEZ12	F10	na	na	na	na	na	F10	749	42
12	BEZ13	G4	890	215	392	94	189	G4	716	37
12	BEZ14	G8	na	na	na	na	na	G8	823	41
12	BEZ15	G10	na	na	na	na	na	G10	664	49
12	Well#	Well Coordinate	Total	K14hi	VIMhi K14low	K19hi K14low VIMlow	All Low	Well Coordinate	Total	Dying
12	COM1	B5	794	255	409	49	81	B5	681	64
12	COM2	C5	767	241	398	55	73	C5	817	67
12	COM3	D5	953	319	484	46	104	D5	839	78
12	COM4	E5	795	145	379	40	231	E5	734	44
12	COM5	F5	957	286	477	66	128	F5	725	54
12	COM6	G5	na	na	na	na	na	G5	642	65
12	COM7	B9	854	199	393	63	199	B9	768	96
12	COM8	C9	na	na	na	na	na	C9	823	118
12	COM9	D9	na	na	na	na	na	D9	790	89
12	COM10	E9	846	235	390	68	153	E9	812	69
12	COM11	F9	na	na	na	na	na	F9	676	84
12	COM12	G9	na	na	na	na	na	G9	623	78
12	COM13	E11	706	175	303	62	166	E11	673	58
12	COM14	F11	na	na	na	na	na	F11	753	57
12	COM15	G11	na	na	na	na	na	G11	699	68
	Well#	Well Coordinate	Total	K14hi	VIMhi K14low	K19hi K14low VIMlow	All Low	Well Coordinate	Total	Dying
24	DMSO1	B2	1114	306	653	73	82	B2	951	49
24	DMSO2	B6	1039	288	631	57	63	B6	941	39
24	DMSO3	C10	1186	301	749	65	71	B10	923	19
24	DMSO4	C2	1201	333	706	68	94	C2	1140	45
24	DMSO5	C6	1158	338	663	69	88	C6	1198	56
24	DMSO6	C10	1318	397	681	110	130	C10	1125	56
24	DMSO6	D2	1428	349	830	113	136	D2	1126	44
24	DMSO8	D6	1395	359	854	84	98	D6	1251	35
24	DMSO9	D10	1436	441	864	63	68	D10	1315	50
24	DMSO10	E2	1454	354	888	98	114	E2	1028	44
24	DMSO11	E6	1441	435	798	107	101	E6	1307	57
24	DMSO12	F2	1417	339	845	106	127	F2	1318	49
24	DMSO13	F6	1393	361	777	102	153	F6	1176	55
24	DMSO14	G2	1431	379	803	106	143	G2	1069	34
24	DMSO15	G6	1477	392	859	120	106	G6	1078	40
24	Well#	Well Coordinate	Total	K14hi	VIMhi K14low	K19hi K14low VIMlow	All Low	Well Coordinate	Total	Dying
24	GSK1	B3	1003	537	424	31	11	B3	877	30
24	GSK2	B7	1083	587	451	25	20	B7	829	63
24	GSK3	B11	1064	512	424	95	33	B11	680	25
24	GSK4	C3	1139	629	467	29	14	C3	1073	46
24	GSK5	C7	1149	557	506	70	16	C7	1044	39
24	GSK6	C11	1235	618	517	68	32	C11	983	35
24	GSK6	D3	1259	634	545	52	28	D3	1008	46
24	GSK8	D7	1080	571	437	43	29	D7	1030	50
24	GSK9	D11	1288	649	451	135	53	D11	883	45
24	GSK10	E3	1254	670	518	51	15	E3	1079	42
24	GSK11	E7	1161	594	457	71	39	E7	1075	44
24	GSK12	F3	1223	647	512	36	28	F3	1415	33
24	GSK13	F7	1119	561	468	57	33	F7	989	41
24	GSK14	G3	1437	728	621	60	28	G3	971	48
24	GSK15	G7	1333	662	518	115	38	G7	1033	33
24	Well#	Well Coordinate	Total	K14hi	VIMhi K14low	K19hi K14low VIMlow	All Low	Well Coordinate	Total	Dying
24	BEZ1	B4	918	214	453	107	144	B4	761	52
24	BEZ2	B8	862	152	393	141	176	B8	692	42
24	BEZ3	C4	895	209	426	127	133	C4	930	47
24	BEZ4	C8	971	222	428	139	182	C8	874	43
24	BEZ5	D4	1046	208	506	139	193	D4	1036	62
24	BEZ6	D8	1090	231	447	161	251	D8	969	72
24	BEZ7	E4	1047	219	488	134	206	E4	989	64
24	BEZ8	E8	1135	239	419	154	323	E8	937	61
24	BEZ9	E10	1101	253	430	162	256	E10	911	35
24	BEZ10	F4	1026	202	545	141	138	F4	973	54
24	BEZ11	F8	1079	222	425	156	276	F8	969	72
24	BEZ12	F10	1210	275	533	195	207	F10	872	55
24	BEZ13	G4	1098	247	490	140	221	G4	866	67
24	BEZ14	G8	1048	240	394	186	228	G8	790	45
24	BEZ15	G10	1095	189	434	188	284	G10	731	35
24	Well#	Well Coordinate	Total	K14hi	VIMhi K14low	K19hi K14low VIMlow	All Low	Well Coordinate	Total	Dying
24	COM1	B5	799	265	396	78	60	B5	676	77
24	COM2	C5	778	258	360	83	77	C5	811	90
24	COM3	D5	943	287	448	114	94	D5	863	91
24	COM4	E5	985	274	461	156	94	E5	943	74
24	COM5	F5	928	298	423	107	100	F5	854	88
24	COM6	G5	942	300	406	124	112	G5	769	88
24	COM7	B9	1081	311	491	133	146	B9	642	84
24	COM8	C9	1011	275	511	115	110	C9	917	71
24	COM9	D9	1048	322	431	168	127	D9	839	61
24	COM10	E9	967	285	443	139	100	E9	897	101
24	COM11	F9	969	323	407	130	109	F9	788	101
24	COM12	G9	1077	274	439	195	169	G9	746	65
24	COM13	E11	792	242	374	102	74	E11	730	88
24	COM14	F11	1017	306	444	131	136	F11	746	64
24	COM15	G11	897	265	362	151	119	G11	600	57
	Well#	Well Coordinate	Total	K14hi	VIMhi K14low	K19hi K14low VIMlow	All Low	Well Coordinate	Total	Dying
36	DMSO1	B2	1350	411	665	127	147	B2	1148	45
36	DMSO2	B6	1403	430	727	118	128	B6	1079	47
36	DMSO3	C10	1365	355	778	111	121	B10	1063	57
36	DMSO4	C2	1359	423	604	168	164	C2	1175	28
36	DMSO5	C6	1453	491	711	138	113	C6	1238	40
36	DMSO6	C10	1391	386	762	111	132	C10	1501	34
36	DMSO6	D2	1369	370	714	115	170	D2	1308	34
36	DMSO8	D6	1446	456	739	135	116	D6	1321	34
36	DMSO9	D10	1532	513	743	146	130	D10	1086	47
36	DMSO10	E2	1392	407	729	109	147	E2	1192	24
36	DMSO11	E6	1164	331	593	117	123	E6	1090	25
36	DMSO12	F2	1429	371	761	167	130	F2	1334	46
36	DMSO13	F6	1484	486	674	167	157	F6	1334	45
36	DMSO14	G2	1353	324	716	147	166	G2	1157	42
36	DMSO15	G6	1464	412	596	192	264	G6	1102	7
36	Well#	Well Coordinate	Total	K14hi	VIMhi K14low	K19hi K14low VIMlow	All Low	Well Coordinate	Total	Dying
36	GSK1	B3	1102	653	342	76	31	B3	na	67
36	GSK2	B7	1118	747	286	59	26	B7	na	61
36	GSK3	B11	1116	724	215	122	55	B11	653	43
36	GSK4	C3	1197	756	338	73	30	C3	805	43
36	GSK5	C7	1151	745	336	51	19	C7	974	36
36	GSK6	C11	1315	877	314	89	35	C11	na	38
36	GSK6	D3	1174	759	308	79	28	D3	801	41
36	GSK8	D7	1202	810	307	57	28	D7	926	45
36	GSK9	D11	1278	833	297	111	37	D11	877	49
36	GSK10	E3	1094	669	291	89	45	E3	739	35
36	GSK11	E7	1148	775	292	67	14	E7	779	53
36	GSK12	F3	1066	725	265	54	22	F3	957	65
36	GSK13	F7	1242	848	285	72	37	F7	950	58
36	GSK14	G3	1138	725	320	67	26	G3	na	51
36	GSK15	G7	1302	823	283	138	58	G7	705	44
36	Well#	Well Coordinate	Total	K14hi	VIMhi K14low	K19hi K14low VIMlow	All Low	Well Coordinate	Total	Dying
36	BEZ1	B4	936	204	345	146	241	B4	751	43
36	BEZ2	B8	na	na	na	na	na	B8	536	164
36	BEZ3	C4	1021	159	423	191	248	C4	919	35
36	BEZ4	C8	608	190	233	83	102	C8	632	104
36	BEZ5	D4	919	143	302	137	337	D4	na	43
36	BEZ6	D8	993	189	405	156	243	D8	799	25
36	BEZ7	E4	857	118	286	156	297	E4	851	47
36	BEZ8	E8	946	193	379	121	253	E8	675	42
36	BEZ9	E10	962	150	369	143	300	E10	617	17
36	BEZ10	F4	992	136	272	179	405	F4	776	42
36	BEZ11	F8	983	190	424	145	224	F8	784	46
36	BEZ12	F10	983	128	196	204	455	F10	797	51
36	BEZ13	G4	1069	179	356	169	365	G4	689	41
36	BEZ14	G8	1069	169	415	186	299	G8	659	39
36	BEZ15	G10	1053	181	354	150	368	G10	678	40
36	Well#	Well Coordinate	Total	K14hi	VIMhi K14low	K19hi K14low VIMlow	All Low	Well Coordinate	Total	Dying
36	COM1	B5	690	228	295	91	76	B5	525	98
36	COM2	C5	663	198	285	101	79	C5	562	88
36	COM3	D5	754	241	328	108	77	D5	556	95
36	COM4	E5	683	248	249	110	76	E5	na	73
36	COM5	F5	702	271	280	101	50	F5	850	104
36	COM6	G5	733	222	305	119	87	G5	544	76
36	COM7	B9	658	232	256	110	60	B9	494	96
36	COM8	C9	674	233	215	128	98	C9	511	77
36	COM9	D9	738	240	284	127	87	D9	608	139
36	COM10	E9	795	247	333	120	95	E9	469	56
36	COM11	F9	742	258	278	116	90	F9	600	117
36	COM12	G9	691	203	275	110	103	G9	466	46
36	COM13	E11	727	228	257	127	115	E11	706	80
36	COM14	F11	658	209	248	110	91	F11	565	106
36	COM15	G11	571	183	185	103	100	G11	366	93
	Well#	Well Coordinate	Total	K14hi	VIMhi K14low	K19hi K14low VIMlow	All Low	Well Coordinate	Total	Dying
48	DMSO1	B2	1718	470	971	156	121	B2	1269	26
48	DMSO2	B6	1731	422	1044	125	140	B6	1395	63
48	DMSO3	C10	1859	547	999	155	158	B10	1239	28
48	DMSO4	C2	1793	458	1051	155	129	C2	1332	41
48	DMSO5	C6	1996	512	1064	227	193	C6	1548	72
48	DMSO6	C10	1988	577	1150	152	109	C10	1260	47
48	DMSO6	D2	2189	563	1249	184	193	D2	1650	44
48	DMSO8	D6	2135	545	1165	191	234	D6	1887	91
48	DMSO9	D10	2202	733	1135	177	157	D10	1688	31
48	DMSO10	E2	2147	652	1147	174	174	E2	1546	31
48	DMSO11	E6	2203	492	1225	246	240	E6	2176	55
48	DMSO12	F2	2207	688	1195	168	156	F2	1474	37
48	DMSO13	F6	1921	466	1075	175	205	F6	1742	45
48	DMSO14	G2	1893	502	1036	180	175	G2	1420	37
48	DMSO15	G6	1955	454	1133	157	211	G6	1553	21
48	Well#	Well Coordinate	Total	K14hi	VIMhi K14low	K19hi K14low VIMlow	All Low	Well Coordinate	Total	Dying
48	GSK1	B3	1152	866	227	44	15	B3	739	84
48	GSK2	B7	1021	783	196	27	15	B7	744	na
48	GSK3	B11	1246	891	273	50	32	B11	641	55
48	GSK4	C3	1296	992	233	59	12	C3	899	83
48	GSK5	C7	1123	873	192	32	26	C7	933	na
48	GSK6	C11	1380	1030	261	71	18	C11	878	50
48	GSK6	D3	1295	978	227	67	23	D3	997	69
48	GSK8	D7	1320	995	246	52	27	D7	1070	na
48	GSK9	D11	1375	1080	224	50	21	D11	720	61
48	GSK10	E3	1421	1076	263	61	21	E3	1157	78
48	GSK11	E7	1395	995	266	62	72	E7	1147	78
48	GSK12	F3	1249	944	235	49	21	F3	1029	62
48	GSK13	F7	1351	1038	242	48	23	F7	1178	76
48	GSK14	G3	1300	963	236	76	25	G3	1010	78
48	GSK15	G7	1292	1032	213	34	13	G7	719	45
48	Well#	Well Coordinate	Total	K14hi	VIMhi K14low	K19hi K14low VIMlow	All Low	Well Coordinate	Total	Dying
48	BEZ1	B4	1018	135	330	167	386	B4	754	40
48	BEZ2	B8	1079	149	321	188	421	B8	793	43
48	BEZ3	C4	1031	151	371	172	337	C4	802	55
48	BEZ4	C8	1034	128	288	151	467	C8	815	52
48	BEZ5	D4	1191	175	360	209	447	D4	945	68
48	BEZ6	D8	1192	145	380	182	485	D8	989	48
48	BEZ7	E4	1251	180	458	203	410	E4	956	60
48	BEZ8	E8	1327	187	421	190	529	E8	1018	51
48	BEZ9	E10	1285	179	365	260	481	E10	988	62
48	BEZ10	F4	1210	158	400	221	431	F4	966	49
48	BEZ11	F8	1191	156	464	189	382	F8	996	74
48	BEZ12	F10	1278	160	440	213	465	F10	812	30
48	BEZ13	G4	1147	144	385	177	441	G4	826	56
48	BEZ14	G8	1049	152	303	180	414	G8	717	41
48	BEZ15	G10	1227	175	405	222	425	G10	763	30
48	Well#	Well Coordinate	Total	K14hi	VIMhi K14low	K19hi K14low VIMlow	All Low	Well Coordinate	Total	Dying
48	COM1	B5	581	191	152	131	107	B5	431	130
48	COM2	C5	545	145	138	157	105	C5	518	126
48	COM3	D5	656	194	190	180	92	D5	709	192
48	COM4	E5	697	209	168	185	135	E5	670	173
48	COM5	F5	754	262	215	180	97	F5	630	159
48	COM6	G5	784	247	172	209	156	G5	495	122
48	COM7	B9	731	221	230	176	104	B9	517	108
48	COM8	C9	839	270	232	214	123	C9	602	160
48	COM9	D9	772	294	224	152	102	D9	617	131
48	COM10	E9	800	251	225	177	147	E9	684	151
48	COM11	F9	718	215	172	206	125	F9	591	129
48	COM12	G9	868	277	243	218	130	G9	490	125
48	COM13	E11	697	197	188	195	117	E11	473	111
48	COM14	F11	696	246	171	167	112	F11	452	118
48	COM15	G11	709	227	209	182	91	G11	474	144
	Well#	Well Coordinate	Total	K14hi	VIMhi K14low	K19hi K14low VIMlow	All Low	Well Coordinate	Total	Dying
60	DMSO1	B2	2236	332	1302	286	316	B2	1636	46
60	DMSO2	B6	2579	405	1763	214	197	B6	1889	58
60	DMSO3	C10	2592	465	1797	229	101	B10	1573	31
60	DMSO4	C2	2814	502	1807	293	212	C2	1991	61
60	DMSO5	C6	2842	464	1869	287	222	C6	2461	48
60	DMSO6	C10	2600	484	1798	203	115	C10	1946	38
60	DMSO6	D2	2909	517	1694	272	426	D2	1974	81
60	DMSO8	D6	3046	547	2021	276	202	D6	2523	65
60	DMSO9	D10	3019	538	2090	297	94	D10	2065	47
60	DMSO10	E2	2833	453	1613	337	430	E2	2046	45
60	DMSO11	E6	3408	635	2306	276	191	E6	2903	60
60	DMSO12	F2	2805	502	1820	309	174	F2	1817	45
60	DMSO13	F6	2873	445	1886	365	177	F6	2249	52
60	DMSO14	G2	2955	492	1927	352	184	G2	1771	35
60	DMSO15	G6	na	na	na	na	na	G6	1825	55
60	Well#	Well Coordinate	Total	K14hi	VIMhi K14low	K19hi K14low VIMlow	All Low	Well Coordinate	Total	Dying
60	GSK1	B3	1154	853	240	44	17	B3	976	98
60	GSK2	B7	1084	722	266	83	13	B7	753	99
60	GSK3	B11	1080	812	232	26	10	B11	688	70
60	GSK4	C3	1227	871	264	70	22	C3	901	139
60	GSK5	C7	1302	895	279	95	33	C7	1023	105
60	GSK6	C11	1336	956	305	66	9	C11	721	70
60	GSK6	D3	1486	1052	337	75	22	D3	1185	124
60	GSK8	D7	1412	960	324	106	22	D7	1247	96
60	GSK9	D11	1466	1121	256	80	9	D11	886	90
60	GSK10	E3	1438	999	337	77	25	E3	1130	114
60	GSK11	E7	1585	996	302	200	87	E7	1340	109
60	GSK12	F3	1324	910	287	91	36	F3	941	112
60	GSK13	F7	1425	996	307	105	17	F7	1159	125
60	GSK14	G3	1276	907	290	58	21	G3	771	106
60	GSK15	G7	1392	1013	151	191	37	G7	907	106
60	Well#	Well Coordinate	Total	K14hi	VIMhi K14low	K19hi K14low VIMlow	All Low	Well Coordinate	Total	Dying
60	BEZ1	B4	1074	56	663	161	194	B4	742	38
60	BEZ2	B8	1069	67	619	193	190	B8	663	45
60	BEZ3	C4	1263	72	709	229	253	C4	1016	62
60	BEZ4	C8	1195	89	699	236	171	C8	968	49
60	BEZ5	D4	1294	84	681	276	253	D4	1039	85
60	BEZ6	D8	1262	42	732	208	280	D8	1074	87
60	BEZ7	E4	1224	50	657	255	262	E4	1216	64
60	BEZ8	E8	1326	88	666	296	276	E8	1116	72
60	BEZ9	E10	1450	96	690	330	334	E10	976	63
60	BEZ10	F4	1286	63	641	251	331	F4	1098	81
60	BEZ11	F8	1170	52	529	284	305	F8	1022	63
60	BEZ12	F10	1279	75	542	317	345	F10	908	54
60	BEZ13	G4	1170	60	530	255	325	G4	809	67
60	BEZ14	G8	1320	66	202	497	555	G8	879	45
60	BEZ15	G10	1237	65	190	462	520	G10	726	61
60	Well#	Well Coordinate	Total	K14hi	VIMhi K14low	K19hi K14low VIMlow	All Low	Well Coordinate	Total	Dying
60	COM1	B5	531	107	241	128	55	B5	518	213
60	COM2	C5	581	135	185	200	61	C5	529	240
60	COM3	D5	627	106	232	212	77	D5	614	235
60	COM4	E5	608	113	193	224	78	E5	706	245
60	COM5	F5	629	113	247	215	54	F5	667	252
60	COM6	G5	714	84	117	320	193	G5	535	225
60	COM7	B9	715	118	283	236	78	B9	461	148
60	COM8	C9	706	125	212	273	96	C9	586	171
60	COM9	D9	702	121	219	260	102	D9	607	219
60	COM10	E9	706	80	261	290	75	E9	583	251
60	COM11	F9	642	87	158	290	107	F9	499	242
60	COM12	G9	710	124	241	264	81	G9	490	259
60	COM13	E11	629	83	217	250	79	E11	486	171
60	COM14	F11	na	na	na	na	na	F11	379	150
60	COM15	G11	na	na	na	na	na	G11	416	197
	Well#	Well Coordinate	Total	K14hi	VIMhi K14low	K19hi K14low VIMlow	All Low	Well Coordinate	Total	Dying
72	DMSO1	B2	3974	963	2287	424	300	B2	3421	80
72	DMSO2	B6	3635	1129	1980	315	211	B6	2933	71
72	DMSO3	C10	3935	1121	2143	360	311	B10	2997	55
72	DMSO4	C2	4024	998	2329	425	272	C2	3050	82
72	DMSO5	C6	3965	1147	2256	276	286	C6	3542	77
72	DMSO6	C10	3849	908	2027	384	530	C10	2891	45
72	DMSO6	D2	3886	912	2274	422	278	D2	2880	81
72	DMSO8	D6	na	na	na	na	na	D6	3028	79
72	DMSO9	D10	na	na	na	na	na	D10	2831	47
72	DMSO10	E2	3644	961	2088	375	220	E2	2838	59
72	DMSO11	E6	3687	890	1700	441	656	E6	3203	71
72	DMSO12	F2	3872	1115	2037	439	281	F2	2787	57
72	DMSO13	F6	4362	1097	2602	321	342	F6	3164	82
72	DMSO14	G2	3984	1078	2312	322	272	G2	3524	72
72	DMSO15	G6	3641	928	2310	182	221	G6	3054	66
72	Well#	Well Coordinate	Total	K14hi	VIMhi K14low	K19hi K14low VIMlow	All Low	Well Coordinate	Total	Dying
72	GSK1	B3	1317	1069	181	54	13	B3	1168	113
72	GSK2	B7	1468	1213	172	75	8	B7	1287	142
72	GSK3	B11	1440	1160	185	71	24	B11	1229	89
72	GSK4	C3	1362	1096	199	57	10	C3	1268	144
72	GSK5	C7	1410	1135	159	89	27	C7	1942	115
72	GSK6	C11	1290	1075	141	47	27	C11	1857	113
72	GSK6	D3	1291	1074	166	42	9	D3	1305	151
72	GSK8	D7	1101	907	125	49	20	D7	1051	100
72	GSK9	D11	na	na	na	na	na	D11	1077	111
72	GSK10	E3	1369	1109	170	73	17	E3	1095	113
72	GSK11	E7	na	na	na	na	na	E7	1330	100
72	GSK12	F3	1432	1153	208	58	13	F3	1108	125
72	GSK13	F7	1357	1076	226	42	13	F7	1426	100
72	GSK14	G3	1219	986	170	53	10	G3	1078	158
72	GSK15	G7	1399	1092	217	62	28	G7	1502	87
72	Well#	Well Coordinate	Total	K14hi	VIMhi K14low	K19hi K14low VIMlow	All Low	Well Coordinate	Total	Dying
72	BEZ1	B4	1361	124	569	330	338	B4	1001	72
72	BEZ2	B8	1324	115	570	322	317	B8	1180	89
72	BEZ3	C4	1499	130	646	360	363	C4	1080	57
72	BEZ4	C8	1545	114	670	359	402	C8	1299	72
72	BEZ5	D4	1248	120	554	280	294	D4	928	54
72	BEZ6	D8	na	na	na	na	na	D8	997	56
72	BEZ7	E4	1402	112	618	301	371	E4	1498	62
72	BEZ8	E8	na	na	na	na	na	E8	1116	65
72	BEZ9	E10	na	na	na	na	na	E10	1081	67
72	BEZ10	F4	1419	124	579	347	369	F4	1268	49
72	BEZ11	F8	1482	154	661	322	345	F8	1117	85
72	BEZ12	F10	1447	96	521	368	462	F10	1091	50
72	BEZ13	G4	1518	119	659	317	423	G4	1227	76
72	BEZ14	G8	1311	104	564	303	340	G8	1228	51
72	BEZ15	G10	1445	121	496	325	503	G10	1164	68
72	Well#	Well Coordinate	Total	K14hi	VIMhi K14low	K19hi K14low VIMlow	All Low	Well Coordinate	Total	Dying
72	COM1	B5	412	108	105	135	64	B5	474	216
72	COM2	C5	645	176	75	296	98	C5	562	200
72	COM3	D5	615	176	110	258	71	D5	726	219
72	COM4	E5	669	163	71	329	106	E5	841	191
72	COM5	F5	570	170	86	232	82	F5	586	313
72	COM6	G5	425	33	15	167	210	G5	503	249
72	COM7	B9	656	164	149	268	75	B9	725	212
72	COM8	C9	na	na	na	na	na	C9	na	na
72	COM9	D9	na	na	na	na	na	D9	680	220
72	COM10	E9	705	237	151	242	75	E9	571	208
72	COM11	F9	660	163	87	310	100	F9	658	228
72	COM12	G9	625	158	123	265	79	G9	659	250
72	COM13	E11	556	188	124	191	53	E11	560	176
72	COM14	F11	609	178	83	256	92	F11	632	190
72	COM15	G11	509	101	69	238	101	G11	483	198

## Sheet: phenotype1
0		15	1	2	3	4	5	6	7	8	9	10	11	12	13	14	AVG				0		1	2	3	4	5	6	6	8	9	10	11	12	13	14	15	AVG				0		1	2	3	4	5	6
BEZ	Total	879	740	815	820	845	896	862	834	851	915	883	904	884	877	885	859.333				COMBO	Total	710	885	810	824	871	957	861	983	922	846	846	938	797	826	932	867.2				DMSO	Total	662	699	893	886	787	920
	K14hi	248	202	216	236	238	245	253	227	218	252	228	219	244	258	248	235.467					K14hi	196	285	187	219	210	244	217	300	298	232	224	205	242	242	222	234.867					K14hi	180	193	259	245	188	257
	VIMhi K14low	481	480	537	486	542	514	493	481	475	517	506	522	469	469	485	497.133					VIMhi K14low	455	528	498	489	489	585	470	496	467	480	467	510	428	434	444	482.667					VIMhi K14low	444	448	557	527	485	538
	K19hi K14low VIMlow	59	26	28	43	23	61	50	69	61	61	76	68	71	71	68	55.6667					K19hi K14low VIMlow	18	25	42	55	61	54	67	81	72	70	67	91	55	63	93	60.9333					K19hi K14low VIMlow	10	16	23	38	37	44
	All Low	91	32	34	55	42	76	66	57	97	85	73	95	100	79	84	71.0667					All Low	41	47	83	61	111	74	107	106	85	64	88	132	72	87	173	88.7333					All Low	28	42	54	76	77	81
12		15	1	2	3	4	5	6	7	8	9	10	11	12	13	14	AVG				12		1	2	3	4	5	6	6	8	9	10	11	12	13	14	15	AVG				12		1	2	3	4	5	6
BEZ	Total	0	893	1052	932	998	976	0	1007	0	0	928	0	0	890	0	959.5				COMBO	Total	794	767	953	795	957	0	854	0	0	846	0	0	706	0	0	834				DMSO	Total	1165	853	1072	1064	1039	0
	K14hi	0	251	393	230	316	251	0	229	0	0	207	0	0	215	0	261.5					K14hi	255	241	319	145	286	0	199	0	0	235	0	0	175	0	0	231.875					K14hi	380	281	343	386	362	0
	VIMhi K14low	0	477	573	533	612	545	0	534	0	0	419	0	0	392	0	510.625					VIMhi K14low	409	398	484	379	477	0	393	0	0	390	0	0	303	0	0	404.125					VIMhi K14low	706	503	606	624	610	0
	K19hi K14low VIMlow	0	58	42	54	32	60	0	105	0	0	78	0	0	94	0	65.375					K19hi K14low VIMlow	49	55	46	40	66	0	63	0	0	68	0	0	62	0	0	56.125					K19hi K14low VIMlow	49	24	53	25	37	0
	All Low	0	107	44	115	38	120	0	139	0	0	224	0	0	189	0	122					All Low	81	73	104	231	128	0	199	0	0	153	0	0	166	0	0	141.875					All Low	30	45	70	29	30	0
24		15	1	2	3	4	5	6	7	8	9	10	11	12	13	14	AVG				24		1	2	3	4	5	6	6	8	9	10	11	12	13	14	15	AVG				24		1	2	3	4	5	6
BEZ	Total	1095	918	862	895	971	1046	1090	1047	1135	1101	1026	1079	1210	1098	1048	1041.4				COMBO	Total	799	778	943	985	928	942	1081	1011	1048	967	969	1077	792	1017	897	948.933				DMSO	Total	1114	1039	1186	1201	1158	1318
	K14hi	189	214	152	209	222	208	231	219	239	253	202	222	275	247	240	221.467					K14hi	265	258	287	274	298	300	311	275	322	285	323	274	242	306	265	285.667					K14hi	306	288	301	333	338	397
	VIMhi K14low	434	453	393	426	428	506	447	488	419	430	545	425	533	490	394	454.067					VIMhi K14low	396	360	448	461	423	406	491	511	431	443	407	439	374	444	362	426.4					VIMhi K14low	653	631	749	706	663	681
	K19hi K14low VIMlow	188	107	141	127	139	139	161	134	154	162	141	156	195	140	186	151.333					K19hi K14low VIMlow	78	83	114	156	107	124	133	115	168	139	130	195	102	131	151	128.4					K19hi K14low VIMlow	73	57	65	68	69	110
	All Low	284	144	176	133	182	193	251	206	323	256	138	276	207	221	228	214.533					All Low	60	77	94	94	100	112	146	110	127	100	109	169	74	136	119	108.467					All Low	82	63	71	94	88	130
36		15	1	2	3	4	5	6	7	8	9	10	11	12	13	14	AVG				36		1	2	3	4	5	6	6	8	9	10	11	12	13	14	15	AVG				36		1	2	3	4	5	6
BEZ	Total	1053	936	0	1021	608	919	993	857	946	962	992	983	983	1069	1069	956.5				COMBO	Total	690	663	754	683	702	733	658	674	738	795	742	691	727	658	571	698.6				DMSO	Total	1350	1403	1365	1359	1453	1391
	K14hi	181	204	0	159	190	143	189	118	193	150	136	190	128	179	169	166.357					K14hi	228	198	241	248	271	222	232	233	240	247	258	203	228	209	183	229.4					K14hi	411	430	355	423	491	386
	VIMhi K14low	354	345	0	423	233	302	405	286	379	369	272	424	196	356	415	339.929					VIMhi K14low	295	285	328	249	280	305	256	215	284	333	278	275	257	248	185	271.533					VIMhi K14low	665	727	778	604	711	762
	K19hi K14low VIMlow	150	146	0	191	83	137	156	156	121	143	179	145	204	169	186	154.714					K19hi K14low VIMlow	91	101	108	110	101	119	110	128	127	120	116	110	127	110	103	112.067					K19hi K14low VIMlow	127	118	111	168	138	111
	All Low	368	241	0	248	102	337	243	297	253	300	405	224	455	365	299	295.5					All Low	76	79	77	76	50	87	60	98	87	95	90	103	115	91	100	85.6					All Low	147	128	121	164	113	132
48		15	1	2	3	4	5	6	7	8	9	10	11	12	13	14	AVG				48		1	2	3	4	5	6	6	8	9	10	11	12	13	14	15	AVG				48		1	2	3	4	5	6
BEZ	Total	1227	1018	1079	1031	1034	1191	1192	1251	1327	1285	1210	1191	1278	1147	1049	1167.33				COMBO	Total	581	545	656	697	754	784	731	839	772	800	718	868	697	696	709	723.133				DMSO	Total	1718	1731	1859	1793	1996	1988
	K14hi	175	135	149	151	128	175	145	180	187	179	158	156	160	144	152	158.267					K14hi	191	145	194	209	262	247	221	270	294	251	215	277	197	246	227	229.733					K14hi	470	422	547	458	512	577
	VIMhi K14low	405	330	321	371	288	360	380	458	421	365	400	464	440	385	303	379.4					VIMhi K14low	152	138	190	168	215	172	230	232	224	225	172	243	188	171	209	195.267					VIMhi K14low	971	1044	999	1051	1064	1150
	K19hi K14low VIMlow	222	167	188	172	151	209	182	203	190	260	221	189	213	177	180	194.933					K19hi K14low VIMlow	131	157	180	185	180	209	176	214	152	177	206	218	195	167	182	181.933					K19hi K14low VIMlow	156	125	155	155	227	152
	All Low	425	386	421	337	467	447	485	410	529	481	431	382	465	441	414	434.733					All Low	107	105	92	135	97	156	104	123	102	147	125	130	117	112	91	116.2					All Low	121	140	158	129	193	109
60		15	1	2	3	4	5	6	7	8	9	10	11	12	13	14	AVG				60		1	2	3	4	5	6	6	8	9	10	11	12	13	0	0	AVG				60		1	2	3	4	5	6
BEZ	Total	1237	1074	1069	1263	1195	1294	1262	1224	1326	1450	1286	1170	1279	1170	1320	1241.27				COMBO	Total	531	581	627	608	629	714	715	706	702	706	642	710	629	0	0	655.733				COMBO	Total	2236	2579	2592	2814	2842	2600
	K14hi	65	56	67	72	89	84	42	50	88	96	63	52	75	60	66	68.3333					K14hi	107	135	106	113	113	84	118	125	121	80	87	124	83	0	0	104.867					K14hi	332	405	465	502	464	484
	VIMhi K14low	190	663	619	709	699	681	732	657	666	690	641	529	542	530	202	583.333					VIMhi K14low	241	185	232	193	247	117	283	212	219	261	158	241	217	0	0	192.333					VIMhi K14low	1302	1763	1797	1807	1869	1798
	K19hi K14low VIMlow	462	161	193	229	236	276	208	255	296	330	251	284	317	255	497	283.333					K19hi K14low VIMlow	128	200	212	224	215	320	236	273	260	290	290	264	250	0	0	263.6					K19hi K14low VIMlow	286	214	229	293	287	203
	All Low	520	194	190	253	171	253	280	262	276	334	331	305	345	325	555	306.267					All Low	55	61	77	78	54	193	78	96	102	75	107	81	79	0	0	94.9333					All Low	316	197	101	212	222	115
72		15	1	2	3	4	5	6	7	8	9	10	11	12	13	14	AVG				72		1	2	3	4	5	6	6	8	9	10	11	12	13	14	15	AVG				72		1	2	3	4	5	6
BEZ	Total	1445	1361	1324	1499	1545	1248	0	1402	0	0	1419	1482	1447	1518	1311	1416.75				COMBO	Total	412	645	615	669	570	425	656	0	0	705	660	625	556	609	509	526.733				DMSO	Total	3974	3635	3935	4024	3965	3849
	K14hi	121	124	115	130	114	120	0	112	0	0	124	154	96	119	104	119.417					K14hi	108	176	176	163	170	33	164	0	0	237	163	158	188	178	101	135.267					K14hi	963	1129	1121	998	1147	908
	VIMhi K14low	496	569	570	646	670	554	0	618	0	0	579	661	521	659	564	592.25					VIMhi K14low	105	75	110	71	86	15	149	0	0	151	87	123	124	83	69	83.5333					VIMhi K14low	2287	1980	2143	2329	2256	2027
	K19hi K14low VIMlow	325	330	322	360	359	280	0	301	0	0	347	322	368	317	303	327.833					K19hi K14low VIMlow	135	296	258	329	232	167	268	0	0	242	310	265	191	256	238	216.267					K19hi K14low VIMlow	424	315	360	425	276	384
	All Low	503	338	317	363	402	294	0	371	0	0	369	345	462	423	340	377.25					All Low	64	98	71	106	82	210	75	0	0	75	100	79	53	92	101	91.6667					All Low	300	211	311	272	286	530
[truncated: 28 more columns]

## Sheet: phenotype arrange
	0							12							24							36							48							60							72
		Total	K14hi	VIMhi K14low	K19hi K14low VIMlow	All Low			Total	K14hi	VIMhi K14low	K19hi K14low VIMlow	All Low			Total	K14hi	VIMhi K14low	K19hi K14low VIMlow	All Low			Total	K14hi	VIMhi K14low	K19hi K14low VIMlow	All Low			Total	K14hi	VIMhi K14low	K19hi K14low VIMlow	All Low			Total	K14hi	VIMhi K14low	K19hi K14low VIMlow	All Low			Total	K14hi	VIMhi K14low	K19hi K14low VIMlow	All Low
	1	740	202	480	26	32		1	893	251	477	58	107		1	918	214	453	107	144		1	936	204	345	146	241		1	1018	135	330	167	386		1	1074	56	663	161	194		1	1361	124	569	330	338
	2	815	216	537	28	34		2	1052	393	573	42	44		2	862	152	393	141	176		2	0	0	0	0	0		2	1079	149	321	188	421		2	1069	67	619	193	190		2	1324	115	570	322	317
	3	820	236	486	43	55		3	932	230	533	54	115		3	895	209	426	127	133		3	1021	159	423	191	248		3	1031	151	371	172	337		3	1263	72	709	229	253		3	1499	130	646	360	363
	4	845	238	542	23	42		4	998	316	612	32	38		4	971	222	428	139	182		4	608	190	233	83	102		4	1034	128	288	151	467		4	1195	89	699	236	171		4	1545	114	670	359	402
	5	896	245	514	61	76		5	976	251	545	60	120		5	1046	208	506	139	193		5	919	143	302	137	337		5	1191	175	360	209	447		5	1294	84	681	276	253		5	1248	120	554	280	294
	6	862	253	493	50	66		6	0	0	0	0	0		6	1090	231	447	161	251		6	993	189	405	156	243		6	1192	145	380	182	485		6	1262	42	732	208	280		6	0	0	0	0	0
	7	834	227	481	69	57		7	1007	229	534	105	139		7	1047	219	488	134	206		7	857	118	286	156	297		7	1251	180	458	203	410		7	1224	50	657	255	262		7	1402	112	618	301	371
	8	851	218	475	61	97		8	0	0	0	0	0		8	1135	239	419	154	323		8	946	193	379	121	253		8	1327	187	421	190	529		8	1326	88	666	296	276		8	0	0	0	0	0
	9	915	252	517	61	85		9	0	0	0	0	0		9	1101	253	430	162	256		9	962	150	369	143	300		9	1285	179	365	260	481		9	1450	96	690	330	334		9	0	0	0	0	0
	10	883	228	506	76	73		10	928	207	419	78	224		10	1026	202	545	141	138		10	992	136	272	179	405		10	1210	158	400	221	431		10	1286	63	641	251	331		10	1419	124	579	347	369
	11	904	219	522	68	95		11	0	0	0	0	0		11	1079	222	425	156	276		11	983	190	424	145	224		11	1191	156	464	189	382		11	1170	52	529	284	305		11	1482	154	661	322	345
	12	884	244	469	71	100		12	0	0	0	0	0		12	1210	275	533	195	207		12	983	128	196	204	455		12	1278	160	440	213	465		12	1279	75	542	317	345		12	1447	96	521	368	462
	13	877	258	469	71	79		13	890	215	392	94	189		13	1098	247	490	140	221		13	1069	179	356	169	365		13	1147	144	385	177	441		13	1170	60	530	255	325		13	1518	119	659	317	423
	14	885	248	485	68	84		14	0	0	0	0	0		14	1048	240	394	186	228		14	1069	169	415	186	299		14	1049	152	303	180	414		14	1320	66	202	497	555		14	1311	104	564	303	340
	15	879	248	481	59	91		15	0	0	0	0	0		15	1095	189	434	188	284		15	1053	181	354	150	368		15	1227	175	405	222	425		15	1237	65	190	462	520		15	1445	121	496	325	503
	AVG	859.333	235.467	497.133	55.6667	71.0667		AVG	959.5	261.5	510.625	65.375	122		AVG	1041.4	221.467	454.067	151.333	214.533		AVG	956.5	166.357	339.929	154.714	295.5		AVG	1167.33	158.267	379.4	194.933	434.733		AVG	1241.27	68.3333	583.333	283.333	306.267		AVG	1416.75	119.417	592.25	327.833	377.25
		Total	K14hi	VIMhi K14low	K19hi K14low VIMlow	All Low			Total	K14hi	VIMhi K14low	K19hi K14low VIMlow	All Low			Total	K14hi	VIMhi K14low	K19hi K14low VIMlow	All Low			Total	K14hi	VIMhi K14low	K19hi K14low VIMlow	All Low			Total	K14hi	VIMhi K14low	K19hi K14low VIMlow	All Low			Total	K14hi	VIMhi K14low	K19hi K14low VIMlow	All Low			Total	K14hi	VIMhi K14low	K19hi K14low VIMlow	All Low
	1	710	196	455	18	41		1	794	255	409	49	81		1	799	265	396	78	60		1	690	228	295	91	76		1	581	191	152	131	107		1	531	107	241	128	55		1	412	108	105	135	64
	2	885	285	528	25	47		2	767	241	398	55	73		2	778	258	360	83	77		2	663	198	285	101	79		2	545	145	138	157	105		2	581	135	185	200	61		2	645	176	75	296	98
	3	810	187	498	42	83		3	953	319	484	46	104		3	943	287	448	114	94		3	754	241	328	108	77		3	656	194	190	180	92		3	627	106	232	212	77		3	615	176	110	258	71
	4	824	219	489	55	61		4	795	145	379	40	231		4	985	274	461	156	94		4	683	248	249	110	76		4	697	209	168	185	135		4	608	113	193	224	78		4	669	163	71	329	106
	5	871	210	489	61	111		5	957	286	477	66	128		5	928	298	423	107	100		5	702	271	280	101	50		5	754	262	215	180	97		5	629	113	247	215	54		5	570	170	86	232	82
	6	957	244	585	54	74		6	0	0	0	0	0		6	942	300	406	124	112		6	733	222	305	119	87		6	784	247	172	209	156		6	714	84	117	320	193		6	425	33	15	167	210
	6	861	217	470	67	107		6	854	199	393	63	199		6	1081	311	491	133	146		6	658	232	256	110	60		6	731	221	230	176	104		6	715	118	283	236	78		6	656	164	149	268	75
	8	983	300	496	81	106		8	0	0	0	0	0		8	1011	275	511	115	110		8	674	233	215	128	98		8	839	270	232	214	123		8	706	125	212	273	96		8	0	0	0	0	0
	9	922	298	467	72	85		9	0	0	0	0	0		9	1048	322	431	168	127		9	738	240	284	127	87		9	772	294	224	152	102		9	702	121	219	260	102		9	0	0	0	0	0
	10	846	232	480	70	64		10	846	235	390	68	153		10	967	285	443	139	100		10	795	247	333	120	95		10	800	251	225	177	147		10	706	80	261	290	75		10	705	237	151	242	75
	11	846	224	467	67	88		11	0	0	0	0	0		11	969	323	407	130	109		11	742	258	278	116	90		11	718	215	172	206	125		11	642	87	158	290	107		11	660	163	87	310	100
	12	938	205	510	91	132		12	0	0	0	0	0		12	1077	274	439	195	169		12	691	203	275	110	103		12	868	277	243	218	130		12	710	124	241	264	81		12	625	158	123	265	79
	13	797	242	428	55	72		13	706	175	303	62	166		13	792	242	374	102	74		13	727	228	257	127	115		13	697	197	188	195	117		13	629	83	217	250	79		13	556	188	124	191	53
	14	826	242	434	63	87		14	0	0	0	0	0		14	1017	306	444	131	136		14	658	209	248	110	91		14	696	246	171	167	112		0	0	0	0	0	0		14	609	178	83	256	92
	15	932	222	444	93	173		15	0	0	0	0	0		15	897	265	362	151	119		15	571	183	185	103	100		15	709	227	209	182	91		0	0	0	0	0	0		15	509	101	69	238	101
	AVG	867.2	234.867	482.667	60.9333	88.7333		AVG	834	231.875	404.125	56.125	141.875		AVG	948.933	285.667	426.4	128.4	108.467		AVG	698.6	229.4	271.533	112.067	85.6		AVG	723.133	229.733	195.267	181.933	116.2		AVG	655.733	104.867	192.333	263.6	94.9333		AVG	526.733	135.267	83.5333	216.267	91.6667
		Total	K14hi	VIMhi K14low	K19hi K14low VIMlow	All Low			Total	K14hi	VIMhi K14low	K19hi K14low VIMlow	All Low			Total	K14hi	VIMhi K14low	K19hi K14low VIMlow	All Low			Total	K14hi	VIMhi K14low	K19hi K14low VIMlow	All Low			Total	K14hi	VIMhi K14low	K19hi K14low VIMlow	All Low			Total	K14hi	VIMhi K14low	K19hi K14low VIMlow	All Low			Total	K14hi	VIMhi K14low	K19hi K14low VIMlow	All Low
	1	662	180	444	10	28		1	1165	380	706	49	30		1	1114	306	653	73	82		1	1350	411	665	127	147		1	1718	470	971	156	121		1	2236	332	1302	286	316		1	3974	963	2287	424	300
	2	699	193	448	16	42		2	853	281	503	24	45		2	1039	288	631	57	63		2	1403	430	727	118	128		2	1731	422	1044	125	140		2	2579	405	1763	214	197		2	3635	1129	1980	315	211
	3	893	259	557	23	54		3	1072	343	606	53	70		3	1186	301	749	65	71		3	1365	355	778	111	121		3	1859	547	999	155	158		3	2592	465	1797	229	101		3	3935	1121	2143	360	311
	4	886	245	527	38	76		4	1064	386	624	25	29		4	1201	333	706	68	94		4	1359	423	604	168	164		4	1793	458	1051	155	129		4	2814	502	1807	293	212		4	4024	998	2329	425	272
	5	787	188	485	37	77		5	1039	362	610	37	30		5	1158	338	663	69	88		5	1453	491	711	138	113		5	1996	512	1064	227	193		5	2842	464	1869	287	222		5	3965	1147	2256	276	286
	6	920	257	538	44	81		6	0	0	0	0	0		6	1318	397	681	110	130		6	1391	386	762	111	132		6	1988	577	1150	152	109		6	2600	484	1798	203	115		6	3849	908	2027	384	530
	6	942	254	576	55	57		6	1187	368	670	75	74		6	1428	349	830	113	136		6	1369	370	714	115	170		6	2189	563	1249	184	193		6	2909	517	1694	272	426		6	3886	912	2274	422	278
	8	900	255	502	62	81		8	955	206	525	67	157		8	1395	359	854	84	98		8	1446	456	739	135	116		8	2135	545	1165	191	234		8	3046	547	2021	276	202		8	0	0	0	0	0
	9	905	239	527	72	67		9	0	0	0	0	0		9	1436	441	864	63	68		9	1532	513	743	146	130		9	2202	733	1135	177	157		9	3019	538	2090	297	94		9	0	0	0	0	0
	10	889	269	471	75	74		10	1246	344	706	48	148		10	1454	354	888	98	114		10	1392	407	729	109	147		10	2147	652	1147	174	174		10	2833	453	1613	337	430		10	3644	961	2088	375	220
	11	888	154	462	64	208		11	0	0	0	0	0		11	1441	435	798	107	101		11	1164	331	593	117	123		11	2203	492	1225	246	240		11	3408	635	2306	276	191		11	3687	890	1700	441	656
	12	921	227	527	91	76		12	998	218	530	74	176		12	1417	339	845	106	127		12	1429	371	761	167	130		12	2207	688	1195	168	156		12	2805	502	1820	309	174		12	3872	1115	2037	439	281
	13	851	174	442	59	176		13	754	106	326	33	289		13	1393	361	777	102	153		13	1484	486	674	167	157		13	1921	466	1075	175	205		13	2873	445	1886	365	177		13	4362	1097	2602	321	342
	14	895	288	461	69	77		14	1040	312	572	73	83		14	1431	379	803	106	143		14	1353	324	716	147	166		14	1893	502	1036	180	175		14	2955	492	1927	352	184		14	3984	1078	2312	322	272
	15	813	214	450	54	95		15	896	203	412	70	211		15	1477	392	859	120	106		15	1464	412	596	192	264		15	1955	454	1133	157	211		0	0	0	0	0	0		15	3641	928	2310	182	221
	AVG	856.733	226.4	494.467	51.2667	84.6		AVG	982.923	276	542.077	49.4615	115.385		AVG	1325.87	358.133	773.4	89.4	104.933		AVG	1396.93	411.067	700.8	137.867	147.2		AVG	1995.8	538.733	1109.27	174.8	173		AVG	2809.07	481.4	1782	317	228.667		AVG	3736.2	968.067	2089.27	342.667	336.2
		Total	K14hi	VIMhi K14low	K19hi K14low VIMlow	All Low			Total	K14hi	VIMhi K14low	K19hi K14low VIMlow	All Low			Total	K14hi	VIMhi K14low	K19hi K14low VIMlow	All Low			Total	K14hi	VIMhi K14low	K19hi K14low VIMlow	All Low			Total	K14hi	VIMhi K14low	K19hi K14low VIMlow	All Low			Total	K14hi	VIMhi K14low	K19hi K14low VIMlow	All Low			Total	K14hi	VIMhi K14low	K19hi K14low VIMlow	All Low
	1	991	313	607	21	50		1	1124	474	575	30	45		1	1003	537	424	31	11		1	1102	653	342	76	31		1	1152	866	227	44	15		1	1154	853	240	44	17		1	1317	1069	181	54	13
	2	795	190	489	36	80		2	903	372	478	28	25		2	1083	587	451	25	20		2	1118	747	286	59	26		2	1021	783	196	27	15		2	1084	722	266	83	13		2	1468	1213	172	75	8
	3	849	212	532	26	79		3	626	141	296	41	148		3	1064	512	424	95	33		3	1116	724	215	122	55		3	1246	891	273	50	32		3	1080	812	232	26	10		3	1440	1160	185	71	24
	4	875	225	560	31	59		4	985	366	558	36	25		4	1139	629	467	29	14		4	1197	756	338	73	30		4	1296	992	233	59	12		4	1227	871	264	70	22		4	1362	1096	199	57	10
	5	785	221	463	35	66		5	1060	422	556	43	39		5	1149	557	506	70	16		5	1151	745	336	51	19		5	1123	873	192	32	26		5	1302	895	279	95	33		5	1410	1135	159	89	27
	6	914	258	537	50	69		6	0	0	0	0	0		6	1235	618	517	68	32		6	1315	877	314	89	35		6	1380	1030	261	71	18		6	1336	956	305	66	9		6	1290	1075	141	47	27
	6	954	280	538	53	83		6	1195	471	636	40	48		6	1259	634	545	52	28		6	1174	759	308	79	28		6	1295	978	227	67	23		6	1486	1052	337	75	22		6	1291	1074	166	42	9
	8	880	227	500	52	101		8	0	0	0	0	0		8	1080	571	437	43	29		8	1202	810	307	57	28		8	1320	995	246	52	27		8	1412	960	324	106	22		8	1101	907	125	49	20
	9	851	216	485	50	100		9	0	0	0	0	0		9	1288	649	451	135	53		9	1278	833	297	111	37		9	1375	1080	224	50	21		9	1466	1121	256	80	9		9	0	0	0	0	0
	10	969	289	567	56	57		10	1092	392	581	57	62		10	1254	670	518	51	15		10	1094	669	291	89	45		10	1421	1076	263	61	21		10	1438	999	337	77	25		10	1369	1109	170	73	17
	11	910	200	527	70	113		11	0	0	0	0	0		11	1161	594	457	71	39		11	1148	775	292	67	14		11	1395	995	266	62	72		11	1585	996	302	200	87		11	0	0	0	0	0
	12	828	226	443	74	85		12	955	332	509	51	63		12	1223	647	512	36	28		12	1066	725	265	54	22		12	1249	944	235	49	21		12	1324	910	287	91	36		12	1432	1153	208	58	13
	13	894	179	485	66	164		13	0	0	0	0	0		13	1119	561	468	57	33		13	1242	848	285	72	37		13	1351	1038	242	48	23		13	1425	996	307	105	17		13	1357	1076	226	42	13
	14	834	251	432	68	83		14	953	318	451	72	112		14	1437	728	621	60	28		14	1138	725	320	67	26		14	1300	963	236	76	25		14	1276	907	290	58	21		14	1219	986	170	53	10
	15	853	227	436	76	114		15	0	0	0	0	0		15	1333	662	518	115	38		15	1302	823	283	138	58		15	1292	1032	213	34	13		15	1392	1013	151	191	37		15	1399	1092	217	62	28
	AVG	878.8	234.267	506.733	50.9333	86.8667		AVG	988.111	365.333	515.556	44.2222	63		AVG	1188.47	610.4	487.733	62.5333	27.8		AVG	1176.2	764.6	298.6	80.2667	32.7333		AVG	1281.07	969.067	235.6	52.1333	24.2667		AVG	1332.47	937.533	278.467	91.1333	25.3333		AVG	1233.47	1000.07	161.6	54.9333	16.8667

## Sheet: incucyte death
0						12					24					36					48					60						72
	DMSO1	B2	779	29			DMSO1	B2	981	53		DMSO1	B2	951	49		DMSO1	B2	1148	45		DMSO1	B2	1269	26		DMSO1	B2	1636	46			DMSO1	B2	3421	80
	DMSO7	B6	625	13			DMSO7	B6	798	45		DMSO7	B6	941	39		DMSO7	B6	1079	47		DMSO7	B6	1395	63		DMSO7	B6	1889	58			DMSO7	B6	2933	71
	DMSO13	B10	620	11			DMSO13	B10	794	51		DMSO13	B10	923	19		DMSO13	B10	1063	57		DMSO13	B10	1239	28		DMSO13	B10	1573	31			DMSO13	B10	2997	55
	DMSO2	C2	735	14			DMSO2	C2	971	46		DMSO2	C2	1140	45		DMSO2	C2	1175	28		DMSO2	C2	1332	41		DMSO2	C2	1991	61			DMSO2	C2	3050	82
	DMSO8	C6	645	23			DMSO8	C6	844	48		DMSO8	C6	1198	56		DMSO8	C6	1238	40		DMSO8	C6	1548	72		DMSO8	C6	2461	48			DMSO8	C6	3542	77
	DMSO14	C10	664	17			DMSO14	C10	840	45		DMSO14	C10	1125	56		DMSO14	C10	1501	34		DMSO14	C10	1260	47		DMSO14	C10	1946	38			DMSO14	C10	2891	45
	DMSO3	D2	622	9			DMSO3	D2	793	34		DMSO3	D2	1126	44		DMSO3	D2	1308	34		DMSO3	D2	1650	44		DMSO3	D2	1974	81			DMSO3	D2	2880	81
	DMSO9	D6	666	29			DMSO9	D6	850	57		DMSO9	D6	1251	35		DMSO9	D6	1321	34		DMSO9	D6	1887	91		DMSO9	D6	2523	65			DMSO9	D6	3028	79
	DMSO15	D10	637	19			DMSO15	D10	791	42		DMSO15	D10	1315	50		DMSO15	D10	1086	47		DMSO15	D10	1688	31		DMSO15	D10	2065	47			DMSO15	D10	2831	47
	DMSO4	E2	713	16			DMSO4	E2	942	37		DMSO4	E2	1028	44		DMSO4	E2	1192	24		DMSO4	E2	1546	31		DMSO4	E2	2046	45			DMSO4	E2	2838	59
	DMSO10	E6	699	20			DMSO10	E6	887	45		DMSO10	E6	1307	57		DMSO10	E6	1090	25		DMSO10	E6	2176	55		DMSO10	E6	2903	60			DMSO10	E6	3203	71
	DMSO5	F2	631	30			DMSO5	F2	825	44		DMSO5	F2	1318	49		DMSO5	F2	1334	46		DMSO5	F2	1474	37		DMSO5	F2	1817	45			DMSO5	F2	2787	57
	DMSO11	F6	680	26			DMSO11	F6	886	40		DMSO11	F6	1176	55		DMSO11	F6	1334	45		DMSO11	F6	1742	45		DMSO11	F6	2249	52			DMSO11	F6	3164	82
	DMSO6	G2	602	12			DMSO6	G2	770	37		DMSO6	G2	1069	34		DMSO6	G2	1157	42		DMSO6	G2	1420	37		DMSO6	G2	1771	35			DMSO6	G2	3524	72
	DMSO12	G6	774	22			DMSO12	G6	1076	39		DMSO12	G6	1078	40		DMSO12	G6	1102	7		DMSO12	G6	1553	21		DMSO12	G6	1825	55			DMSO12	G6	3054	66
	GSK1	B3	699	23			GSK1	B3	908	46		GSK1	B3	877	30		GSK1	B3	x	67		GSK1	B3	739	84		GSK1	B3	976	98			GSK1	B3	1168	113
	GSK7	B7	600	9			GSK7	B7	777	38		GSK7	B7	829	63		GSK7	B7	x	61		GSK7	B7	744	x		GSK7	B7	753	99			GSK7	B7	1287	142
	GSK13	B11	589	14			GSK13	B11	763	30		GSK13	B11	680	25		GSK13	B11	653	43		GSK13	B11	641	55		GSK13	B11	688	70			GSK13	B11	1229	89
	GSK2	C3	684	22			GSK2	C3	865	44		GSK2	C3	1073	46		GSK2	C3	805	43		GSK2	C3	899	83		GSK2	C3	901	139			GSK2	C3	1268	144
	GSK8	C7	684	17			GSK8	C7	844	40		GSK8	C7	1044	39		GSK8	C7	974	36		GSK8	C7	933	x		GSK8	C7	1023	105			GSK8	C7	1942	115
	GSK14	C11	604	21			GSK14	C11	785	32		GSK14	C11	983	35		GSK14	C11	x	38		GSK14	C11	878	50		GSK14	C11	721	70			GSK14	C11	1857	113
	GSK3	D3	688	19			GSK3	D3	884	43		GSK3	D3	1008	46		GSK3	D3	801	41		GSK3	D3	997	69		GSK3	D3	1185	124			GSK3	D3	1305	151
	GSK9	D7	659	9			GSK9	D7	875	31		GSK9	D7	1030	50		GSK9	D7	926	45		GSK9	D7	1070	x		GSK9	D7	1247	96			GSK9	D7	1051	100
	GSK15	D11	614	14			GSK15	D11	793	43		GSK15	D11	883	45		GSK15	D11	877	49		GSK15	D11	720	61		GSK15	D11	886	90			GSK15	D11	1077	111
	GSK4	E3	693	22			GSK4	E3	871	37		GSK4	E3	1079	42		GSK4	E3	739	35		GSK4	E3	1157	78		GSK4	E3	1130	114			GSK4	E3	1095	113
	GSK10	E7	714	9			GSK10	E7	887	37		GSK10	E7	1075	44		GSK10	E7	779	53		GSK10	E7	1147	78		GSK10	E7	1340	109			GSK10	E7	1330	100
	GSK5	F3	685	26			GSK5	F3	845	49		GSK5	F3	1415	33		GSK5	F3	957	65		GSK5	F3	1029	62		GSK5	F3	941	112			GSK5	F3	1108	125
	GSK11	F7	674	7			GSK11	F7	819	37		GSK11	F7	989	41		GSK11	F7	950	58		GSK11	F7	1178	76		GSK11	F7	1159	125			GSK11	F7	1426	100
	GSK6	G3	597	11			GSK6	G3	761	32		GSK6	G3	971	48		GSK6	G3	x	51		GSK6	G3	1010	78		GSK6	G3	771	106			GSK6	G3	1078	158
	GSK12	G7	738	13			GSK12	G7	891	38		GSK12	G7	1033	33		GSK12	G7	705	44		GSK12	G7	719	45		GSK12	G7	907	106			GSK12	G7	1502	87
	BEZ1	B4	623	11			BEZ1	B4	728	55		BEZ1	B4	761	52		BEZ1	B4	751	43		BEZ1	B4	754	40		BEZ1	B4	742	38			BEZ1	B4	1001	72
	BEZ7	B8	681	23			BEZ7	B8	853	55		BEZ7	B8	692	42		BEZ7	B8	536	164		BEZ7	B8	793	43		BEZ7	B8	663	45			BEZ7	B8	1180	89
	BEZ2	C4	659	13			BEZ2	C4	791	49		BEZ2	C4	930	47		BEZ2	C4	919	35		BEZ2	C4	802	55		BEZ2	C4	1016	62			BEZ2	C4	1080	57
	BEZ8	C8	651	33			BEZ8	C8	830	75		BEZ8	C8	874	43		BEZ8	C8	632	104		BEZ8	C8	815	52		BEZ8	C8	968	49			BEZ8	C8	1299	72
	BEZ3	D4	705	7			BEZ3	D4	830	50		BEZ3	D4	1036	62		BEZ3	D4	x	43		BEZ3	D4	945	68		BEZ3	D4	1039	85			BEZ3	D4	928	54
	BEZ9	D8	736	39			BEZ9	D8	942	63		BEZ9	D8	969	72		BEZ9	D8	799	25		BEZ9	D8	989	48		BEZ9	D8	1074	87			BEZ9	D8	997	56
	BEZ4	E4	702	2			BEZ4	E4	844	54		BEZ4	E4	989	64		BEZ4	E4	851	47		BEZ4	E4	956	60		BEZ4	E4	1216	64			BEZ4	E4	1498	62
	BEZ10	E8	635	27			BEZ10	E8	803	55		BEZ10	E8	937	61		BEZ10	E8	675	42		BEZ10	E8	1018	51		BEZ10	E8	1116	72			BEZ10	E8	1116	65
	BEZ13	E10	587	24			BEZ13	E10	688	75		BEZ13	E10	911	35		BEZ13	E10	617	17		BEZ13	E10	988	62		BEZ13	E10	976	63			BEZ13	E10	1081	67
	BEZ5	F4	622	23			BEZ5	F4	706	62		BEZ5	F4	973	54		BEZ5	F4	776	42		BEZ5	F4	966	49		BEZ5	F4	1098	81			BEZ5	F4	1268	49
	BEZ11	F8	649	28			BEZ11	F8	830	47		BEZ11	F8	969	72		BEZ11	F8	784	46		BEZ11	F8	996	74		BEZ11	F8	1022	63			BEZ11	F8	1117	85
	BEZ14	F10	640	6			BEZ14	F10	749	42		BEZ14	F10	872	55		BEZ14	F10	797	51		BEZ14	F10	812	30		BEZ14	F10	908	54			BEZ14	F10	1091	50
	BEZ6	G4	606	12			BEZ6	G4	716	37		BEZ6	G4	866	67		BEZ6	G4	689	41		BEZ6	G4	826	56		BEZ6	G4	809	67			BEZ6	G4	1227	76
	BEZ12	G8	635	16			BEZ12	G8	823	41		BEZ12	G8	790	45		BEZ12	G8	659	39		BEZ12	G8	717	41		BEZ12	G8	879	45			BEZ12	G8	1228	51
	BEZ15	G10	576	18			BEZ15	G10	664	49		BEZ15	G10	731	35		BEZ15	G10	678	40		BEZ15	G10	763	30		BEZ15	G10	726	61			BEZ15	G10	1164	68
	COM1	B5	583	11			COM1	B5	681	64		COM1	B5	676	77		COM1	B5	525	98		COM1	B5	431	130		COM1	B5	518	213			COM1	B5	474	216
	COM2	C5	671	14			COM2	C5	817	67		COM2	C5	811	90		COM2	C5	562	88		COM2	C5	518	126		COM2	C5	529	240			COM2	C5	562	200
	COM3	D5	718	7			COM3	D5	839	78		COM3	D5	863	91		COM3	D5	556	95		COM3	D5	709	192		COM3	D5	614	235			COM3	D5	726	219
	COM4	E5	660	19			COM4	E5	734	44		COM4	E5	943	74		COM4	E5	x	73		COM4	E5	670	173		COM4	E5	706	245			COM4	E5	841	191
	COM5	F5	653	13			COM5	F5	725	54		COM5	F5	854	88		COM5	F5	850	104		COM5	F5	630	159		COM5	F5	667	252			COM5	F5	586	313
	COM6	G5	522	9			COM6	G5	642	65		COM6	G5	769	88		COM6	G5	544	76		COM6	G5	495	122		COM6	G5	535	225			COM6	G5	503	249
	COM7	B9	701	19			COM7	B9	768	96		COM7	B9	642	84		COM7	B9	494	96		COM7	B9	517	108		COM7	B9	461	148			COM7	B9	725	212
	COM8	C9	716	4			COM8	C9	823	118		COM8	C9	917	71		COM8	C9	511	77		COM8	C9	602	160		COM8	C9	586	171			COM8	C9	x	x
	COM9	D9	671	11			COM9	D9	790	89		COM9	D9	839	61		COM9	D9	608	139		COM9	D9	617	131		COM9	D9	607	219			COM9	D9	680	220
	COM10	E9	714	3			COM10	E9	812	69		COM10	E9	897	101		COM10	E9	469	56		COM10	E9	684	151		COM10	E9	583	251			COM10	E9	571	208
	COM11	F9	636	26			COM11	F9	676	84		COM11	F9	788	101		COM11	F9	600	117		COM11	F9	591	129		COM11	F9	499	242			COM11	F9	658	228
	COM12	G9	568	10			COM12	G9	623	78		COM12	G9	746	65		COM12	G9	466	46		COM12	G9	490	125		COM12	G9	490	259			COM12	G9	659	250
	COM13	E11	626	11			COM13	E11	673	58		COM13	E11	730	88		COM13	E11	706	80		COM13	E11	473	111		COM13	E11	486	171			COM13	E11	560	176
	COM14	F11	654	14			COM14	F11	753	57		COM14	F11	746	64		COM14	F11	565	106		COM14	F11	452	118		COM14	F11	379	150			COM14	F11	632	190
	COM15	G11	613	11			COM15	G11	699	68		COM15	G11	600	57		COM15	G11	366	93		COM15	G11	474	144		COM15	G11	416	197			COM15	G11	483	198
