# Supplementary material for: Modeling differentiation-state transitions linked to therapeutic escape in triple-negative breast cancer
Source: PLoS Comput Biol. 2019 Mar 11;15(3):e1006840. doi: 10.1371/journal.pcbi.1006840 (PMC6428348; doi:10.1371/journal.pcbi.1006840)
Supplement: S1 Code/Training Data/Test Data — The experimental data and code used to generate the computational results of this paper are provided. MATLAB (The MathWorks, Inc.) and CVX software [52] are required. The raw training data is in the file Timeseries_Raw_15wells.xlsx, and the raw test data is in the file Timeseries_Raw_4wells.xlsx. (ZIP) [file pcbi.1006840.s001.zip › S1_Code_TrainData_TestData/Timeseries_Raw_4wells.xlsx]

## Sheet: Summary
			Phenotype					Death
TIME	WELL#	Well coordinate	TOTAL	K14hi	VIMhi K14low	K19hi K14low VIMlow	All Low	Well coordinate	TOTAL	DEAD
0	DMSO 1	C4	1591	415	479	174	523	na	264	1
0	DMSO 2	C5	1498	430	529	156	383	na	241	2
0	DMSO 3	C6	1578	367	550	173	488	na	282	2
0	DMSO 4	C7	1618	437	536	173	472	na	243	3
TIME	WELL#	Well coordinate	TOTAL	K14hi	VIMhi K14low	K19hi K14low VIMlow	All Low	Well coordinate	TOTAL	DEAD
0	GSK 1	C4	1591	415	479	174	523	na	321	5
0	GSK 2	C5	1498	430	529	156	383	na	265	2
0	GSK 3	C6	1578	367	550	173	488	na	281	5
0	GSK 4	C7	1618	437	536	173	472	na	258	3
TIME	WELL#	Well coordinate	TOTAL	K14hi	VIMhi K14low	K19hi K14low VIMlow	All Low	Well coordinate	TOTAL	DEAD
0	BEZ 1	C4	1591	415	479	174	523	na	336	1
0	BEZ 2	C5	1498	430	529	156	383	na	290	5
0	BEZ 3	C6	1578	367	550	173	488	na	322	1
0	BEZ 4	C7	1618	437	536	173	472	na	233	1
TIME	WELL#	Well coordinate	TOTAL	K14hi	VIMhi K14low	K19hi K14low VIMlow	All Low	Well coordinate	TOTAL	DEAD
0	COMBO 1	C4	1591	415	479	174	523	na	273	2
0	COMBO 2	C5	1498	430	529	156	383	na	258	6
0	COMBO 3	C6	1578	367	550	173	488	na	248	4
0	COMBO 4	C7	1618	437	536	173	472	na	231	2
TIME	WELL#	Well coordinate	TOTAL	K14hi	VIMhi K14low	K19hi K14low VIMlow	All Low	Well coordinate	TOTAL	DEAD
12	DMSO 1	C4	1662	373	522	125	642	na	414	7
12	DMSO 2	C5	2158	556	635	202	765	na	301	6
12	DMSO 3	C6	2014	511	698	174	631	na	348	8
12	DMSO 4	C7	1965	507	682	167	609	na	310	10
TIME	WELL#	Well coordinate	TOTAL	K14hi	VIMhi K14low	K19hi K14low VIMlow	All Low	Well coordinate	TOTAL	DEAD
12	GSK 1	D4	1454	463	358	106	527	na	400	1
12	GSK 2	D5	1813	522	490	150	651	na	319	5
12	GSK 3	D6	1842	526	504	129	683	na	331	4
12	GSK 4	D7	1973	501	511	191	770	na	317	2
TIME	WELL#	Well coordinate	TOTAL	K14hi	VIMhi K14low	K19hi K14low VIMlow	All Low	Well coordinate	TOTAL	DEAD
12	BEZ 1	E4	1287	325	336	42	584	na	398	13
12	BEZ 2	E5	1459	321	384	90	664	na	378	15
12	BEZ 3	E6	1505	369	451	76	609	na	371	4
12	BEZ 4	E7	1452	328	475	83	566	na	274	4
TIME	WELL#	Well coordinate	TOTAL	K14hi	VIMhi K14low	K19hi K14low VIMlow	All Low	Well coordinate	TOTAL	DEAD
12	COMBO 1	F4	1070	363	335	89	283	na	318	10
12	COMBO 2	F5	1301	379	320	91	511	na	306	11
12	COMBO 3	F6	1291	365	341	100	485	na	326	3
12	COMBO 4	F7	1229	295	269	88	577	na	270	7
TIME	WELL#	Well coordinate	TOTAL	K14hi	VIMhi K14low	K19hi K14low VIMlow	All Low	Well coordinate	TOTAL	DEAD
24	DMSO 1	C4	2458	543	798	234	883	na	495	20
24	DMSO 2	C5	2430	588	841	274	727	na	377	38
24	DMSO 3	C6	2366	575	832	256	703	na	457	20
24	DMSO 4	C7	2346	624	911	206	605	na	410	29
TIME	WELL#	Well coordinate	TOTAL	K14hi	VIMhi K14low	K19hi K14low VIMlow	All Low	Well coordinate	TOTAL	DEAD
24	GSK 1	D4	2008	908	388	247	465	na	453	17
24	GSK 2	D5	2416	1131	521	268	496	na	367	22
24	GSK 3	D6	2604	1139	535	384	546	na	384	23
24	GSK 4	D7	2475	1130	482	340	523	na	360	14
TIME	WELL#	Well coordinate	TOTAL	K14hi	VIMhi K14low	K19hi K14low VIMlow	All Low	Well coordinate	TOTAL	DEAD
24	BEZ 1	E4	1607	286	547	104	670	na	424	29
24	BEZ 2	E5	2083	409	702	152	820	na	410	32
24	BEZ 3	E6	2028	411	773	148	696	na	402	23
24	BEZ 4	E7	2032	409	687	93	843	na	301	23
TIME	WELL#	Well coordinate	TOTAL	K14hi	VIMhi K14low	K19hi K14low VIMlow	All Low	Well coordinate	TOTAL	DEAD
24	COMBO 1	F4	1626	413	447	156	610	na	309	24
24	COMBO 2	F5	1589	369	416	188	616	na	282	26
24	COMBO 3	F6	1624	360	436	177	651	na	322	18
24	COMBO 4	F7	1451	353	380	143	575	na	265	19
TIME	WELL#	Well coordinate	TOTAL	K14hi	VIMhi K14low	K19hi K14low VIMlow	All Low	Well coordinate	TOTAL	DEAD
36	DMSO 1	C4	3302	742	1190	318	1052	na	618	27
36	DMSO 2	C5	3510	869	1361	336	944	na	465	47
36	DMSO 3	C6	3760	960	1204	327	1269	na	555	27
36	DMSO 4	C7	3845	815	1215	364	1451	na	504	39
TIME	WELL#	Well coordinate	TOTAL	K14hi	VIMhi K14low	K19hi K14low VIMlow	All Low	Well coordinate	TOTAL	DEAD
36	GSK 1	D4	2122	1227	286	134	475	na	527	24
36	GSK 2	D5	3012	1690	313	215	794	na	414	34
36	GSK 3	D6	2831	1624	312	267	628	na	446	28
36	GSK 4	D7	2850	1582	357	241	670	na	399	11
TIME	WELL#	Well coordinate	TOTAL	K14hi	VIMhi K14low	K19hi K14low VIMlow	All Low	Well coordinate	TOTAL	DEAD
36	BEZ 1	E4	1742	334	806	117	485	na	450	32
36	BEZ 2	E5	1771	343	851	110	467	na	438	28
36	BEZ 3	E6	1827	296	866	124	541	na	441	38
36	BEZ 4	E7	1886	363	896	145	482	na	325	38
TIME	WELL#	Well coordinate	TOTAL	K14hi	VIMhi K14low	K19hi K14low VIMlow	All Low	Well coordinate	TOTAL	DEAD
36	COMBO 1	F4	1405	436	497	230	242	na	292	28
36	COMBO 2	F5	1195	344	443	179	229	na	273	28
36	COMBO 3	F6	1106	347	389	182	188	na	303	24
36	COMBO 4	F7	1083	353	404	143	183	na	245	24
TIME	WELL#	Well coordinate	TOTAL	K14hi	VIMhi K14low	K19hi K14low VIMlow	All Low	Well coordinate	TOTAL	DEAD
48	DMSO 1	C4	4585	1068	1434	543	1540	na	749	38
48	DMSO 2	C5	4968	1146	1678	478	1666	na	594	46
48	DMSO 3	C6	4932	1138	1622	511	1661	na	722	33
48	DMSO 4	C7	4415	1022	1734	421	1238	na	619	45
TIME	WELL#	Well coordinate	TOTAL	K14hi	VIMhi K14low	K19hi K14low VIMlow	All Low	Well coordinate	TOTAL	DEAD
48	GSK 1	D4	2749	1666	254	272	557	na	595	27
48	GSK 2	D5	2986	1713	316	285	672	na	445	24
48	GSK 3	D6	2941	1922	313	254	452	na	478	20
48	GSK 4	D7	2687	1619	335	308	425	na	459	18
TIME	WELL#	Well coordinate	TOTAL	K14hi	VIMhi K14low	K19hi K14low VIMlow	All Low	Well coordinate	TOTAL	DEAD
48	BEZ 1	E4	1916	257	782	231	646	na	477	36
48	BEZ 2	E5	2014	294	881	224	615	na	470	24
48	BEZ 3	E6	1394	225	594	102	473	na	452	35
48	BEZ 4	E7	2091	206	856	206	823	na	338	35
TIME	WELL#	Well coordinate	TOTAL	K14hi	VIMhi K14low	K19hi K14low VIMlow	All Low	Well coordinate	TOTAL	DEAD
48	COMBO 1	F4	1189	304	295	230	360	na	276	40
48	COMBO 2	F5	1181	308	267	287	319	na	248	39
48	COMBO 3	F6	1045	262	263	216	304	na	290	25
48	COMBO 4	F7	1017	153	312	316	236	na	235	29
TIME	WELL#	Well coordinate	TOTAL	K14hi	VIMhi K14low	K19hi K14low VIMlow	All Low	Well coordinate	TOTAL	DEAD
60	DMSO 1	C4	6312	1404	2128	530	2250	na	881	45
60	DMSO 2	C5	5855	1214	2215	707	1719	na	736	47
60	DMSO 3	C6	6079	1217	1986	686	2190	na	880	51
60	DMSO 4	C7	6393	1427	2169	647	2150	na	773	55
TIME	WELL#	Well coordinate	TOTAL	K14hi	VIMhi K14low	K19hi K14low VIMlow	All Low	Well coordinate	TOTAL	DEAD
60	GSK 1	D4	3419	2368	273	249	529	na	644	48
60	GSK 2	D5	2728	1886	264	253	325	na	494	36
60	GSK 3	D6	3056	2079	232	279	466	na	527	29
60	GSK 4	D7	2939	1999	252	270	418	na	491	41
TIME	WELL#	Well coordinate	TOTAL	K14hi	VIMhi K14low	K19hi K14low VIMlow	All Low	Well coordinate	TOTAL	DEAD
60	BEZ 1	E4	2540	273	1375	335	557	na	491	42
60	BEZ 2	E5	2255	259	1165	241	590	na	476	48
60	BEZ 3	E6	2278	292	1166	246	574	na	467	43
60	BEZ 4	E7	2234	233	1246	253	502	na	344	43
TIME	WELL#	Well coordinate	TOTAL	K14hi	VIMhi K14low	K19hi K14low VIMlow	All Low	Well coordinate	TOTAL	DEAD
60	COMBO 1	F4	1239	370	310	396	163	na	272	42
60	COMBO 2	F5	1320	342	376	452	150	na	252	59
60	COMBO 3	F6	1234	366	364	334	170	na	283	42
60	COMBO 4	F7	1660	377	414	416	453	na	220	48
					na = well coord for death timecourse are unknown
