# Supplementary material for: Modeling differentiation-state transitions linked to therapeutic escape in triple-negative breast cancer
Source: PLoS Comput Biol. 2019 Mar 11;15(3):e1006840. doi: 10.1371/journal.pcbi.1006840 (PMC6428348; doi:10.1371/journal.pcbi.1006840)
Supplement: S1 Code/Training Data/Test Data — The experimental data and code used to generate the computational results of this paper are provided. MATLAB (The MathWorks, Inc.) and CVX software [52] are required. The raw training data is in the file Timeseries_Raw_15wells.xlsx, and the raw test data is in the file Timeseries_Raw_4wells.xlsx. (ZIP) [file pcbi.1006840.s001.zip › S1_Code_TrainData_TestData/Trying_Out_Hyp_Results_Fall2017/noteOnFolderContents.txt]

Date: Nov. 9, 2017
Note on files in Trying_out_Hyp_Results_Fall2017

These results are found by running try_script_hyp_nov9.m.

This script depends on several functions, try_AlternateMinimums.m, try_argmin_A_Xfix.m, try_CrossValidate.m and
try_IdentifyDynamics.m.

The above functions were written to allow for extra constraints to be imposed on certain dynamics matrices -- to evaluate the feasibility of certain hypotheses described in (candidate) Plos manuscript.
