# Supplementary material for: Modeling differentiation-state transitions linked to therapeutic escape in triple-negative breast cancer
Source: PLoS Comput Biol. 2019 Mar 11;15(3):e1006840. doi: 10.1371/journal.pcbi.1006840 (PMC6428348; doi:10.1371/journal.pcbi.1006840)
Supplement: S1 Figure Data — The data for S1 Figure is provided here. (XLSX) [file pcbi.1006840.s005.xlsx]

## Sheet: SUMMARY
DMSO		Total edu	K14hi Edu	K14 low Edu	VIM hi Edu	VIM low Edu	Total edu	K19hi Edu	K19 low Edu	VIM2 hi Edu	VIM2 low Edu
	12	77.3667	80.8333	76.1667	76.7667	78.1	74.9667	81.5	69.3	74.9	74.9
	24	56.3667	61.7333	55.2333	62.2	51.2	44.9333	53.9667	37.9333	49.0667	41.3333
	36	27.8667	18.4	30.5667	35.8333	21.6333	17.3	19.1333	15.6767	23.8333	12.5567
	48	29.4	22.9667	31.3333	35.3	24.7667	20.0667	20.4667	19.5667	25.8333	15.3
	60	22.8	19.4333	23.7333	28.4667	18.2	23.5	23.7333	23.3	29.2333	19.1333
	72	23.0667	19.5333	24.0667	29.0667	18.7333	20.7667	19.2667	22.1333	29.6	19.4333

## Sheet: 12
Sample:	Single Good Cells/EDU+ | Freq. of Parent	Single Good Cells/K14hi/EDU+ | Freq. of Parent	Single Good Cells/K14lo/EDU+ | Freq. of Parent	Single Good Cells/VIMhi/EDU+ | Freq. of Parent	Single Good Cells/VIMlo/EDU+ | Freq. of Parent	Single Good Cells/K14hi | Freq. of Parent	Single Good Cells/K14lo | Freq. of Parent	Single Good Cells/VIMhi | Freq. of Parent	Single Good Cells/VIMlo | Freq. of Parent	DMSO	d	Total edu	K14hi Edu	K14 low Edu	VIM hi Edu	VIM low Edu	K14hi	K14lo	VIMhi	VIMlo	USE TOP		Total 1						K14hi						K14lo						K19hi						K19lo
161020 Edu timecourse phenotype 12hr_B - 3.fcs	76	79.4	74.9	75.4	76.8	26.2	73.8	52	48			76	79.4	74.9	75.4	76.8	26.2	73.8	52	48			76	77.3	78.8	74.1	74.5	76.3	79.4	79	84.1	79.5	81.6	83.4	74.9	76.7	76.9	69.6	67.7	70.6	79.5	81.6	83.4				69.6	67.7	70.6
161020 Edu timecourse phenotype 12hr_B - 4.fcs	71.5	76.6	70	68.7	73.6	22.6	77.4	43.4	56.6			77.3	79	76.7	77.5	76.9	23.9	76.1	53.1	46.9
161020 Edu timecourse phenotype 12hr_B - 5.fcs	65.2	65.9	65.1	62	66.7	16.6	83.4	31.3	68.7			78.8	84.1	76.9	77.4	80.6	26.9	73.1	54.6	45.4
161020 Edu timecourse phenotype 12hr_B - 6.fcs	62.3	66.7	61	57.1	68.4	24.1	75.9	53.6	46.4
161020 Edu timecourse phenotype 12hr_C - 3.fcs	77.3	79	76.7	77.5	76.9	23.9	76.1	53.1	46.9
161020 Edu timecourse phenotype 12hr_C - 4.fcs	72.9	79.5	70.4	69.4	77.9	26.9	73.1	59.5	40.5
161020 Edu timecourse phenotype 12hr_C - 5.fcs	64.1	66.8	63.3	61.6	66.4	22.4	77.6	48.4	51.6			77.3667	80.8333	76.1667	76.7667	78.1	25.6667	74.3333	53.2333	46.7667
161020 Edu timecourse phenotype 12hr_C - 6.fcs	59.9	62.5	59.1	53.4	66	23.4	76.6	48.3	51.7			1.40119	2.83608	1.10151	1.18462	2.16564	1.5695	1.5695	1.30512	1.30512
161020 Edu timecourse phenotype 12hr_D - 3.fcs	78.8	84.1	76.9	77.4	80.6	26.9	73.1	54.6	45.4
161020 Edu timecourse phenotype 12hr_D - 4.fcs	72.8	77.6	70.8	70.1	75.9	29.4	70.6	52.5	47.5	TRAMETINIB		Total edu	K14hi Edu	K14 low Edu	VIM hi Edu	VIM low Edu	K14hi	K14lo	VIMhi	VIMlo
161020 Edu timecourse phenotype 12hr_D - 5.fcs	65.1	72.8	63.2	60.2	69.7	19.3	80.7	48.8	51.2			71.5	76.6	70	68.7	73.6	22.6	77.4	43.4	56.6
161020 Edu timecourse phenotype 12hr_D - 6.fcs	61.5	60.5	61.7	55.3	66.2	23.7	76.3	43.5	56.5			72.9	79.5	70.4	69.4	77.9	26.9	73.1	59.5	40.5
161020 Edu timecourse phenotype 12hr_E - 3.fcs	78.5	81.6	77.6	77.5	79.4	23.3	76.7	47.8	52.2			72.8	77.6	70.8	70.1	75.9	29.4	70.6	52.5	47.5
161020 Edu timecourse phenotype 12hr_E - 4.fcs	75.7	78.9	74.5	71	80.2	26.3	73.7	49.3	50.7
161020 Edu timecourse phenotype 12hr_E - 5.fcs	63.4	64.8	63	61.5	65.1	21.3	78.7	47.6	52.4
161020 Edu timecourse phenotype 12hr_E - 6.fcs	61.8	66.3	60.4	58.7	64.9	24.1	75.9	49.4	50.6
161020 Edu timecourse phenotype 12hr_F - 3.fcs	77.2	82.1	75.8	76.3	77.8	21.9	78.1	44.4	55.6			72.4	77.9	70.4	69.4	75.8	26.3	73.7	51.8	48.2
161020 Edu timecourse phenotype 12hr_F - 4.fcs	74.9	76.2	74.6	66.4	79.4	20.4	79.6	34.9	65.1			0.781025	1.47309	0.4	0.7	2.15174	3.43948	3.43948	8.07279	8.07279
161020 Edu timecourse phenotype 12hr_F - 5.fcs	63.6	70.1	62.4	56.8	66.3	16.2	83.8	28.1	71.9
161020 Edu timecourse phenotype 12hr_F - 6.fcs	62.9	66.4	62.2	54.5	66.8	18.4	81.6	31.1	68.9	BEZ235		Total edu	K14hi Edu	K14 low Edu	VIM hi Edu	VIM low Edu	K14hi	K14lo	VIMhi	VIMlo
161020 Edu timecourse phenotype 12hr_G - 3.fcs	77.2	80.5	76.3	76.6	77.6	21.3	78.7	37.5	62.5			65.2	65.9	65.1	62	66.7	16.6	83.4	31.3	68.7
161020 Edu timecourse phenotype 12hr_G - 4.fcs	72.1	75.1	71.1	68.3	75.5	26.7	73.3	46.4	53.6			64.1	66.8	63.3	61.6	66.4	22.4	77.6	48.4	51.6
161020 Edu timecourse phenotype 12hr_G - 5.fcs	66.8	71.2	65.7	62.4	69.7	19.2	80.8	40.2	59.8			65.1	72.8	63.2	60.2	69.7	19.3	80.7	48.8	51.2
161020 Edu timecourse phenotype 12hr_G - 6.fcs	63	65.7	62.4	55.4	67	19.7	80.3	34.3	65.7
Mean	69.4	72.9	68.3	65.6	72.3	22.7	77.3	45	55
SD	6.56	7.09	6.4	8.34	5.75	3.42	3.42	8.36	8.36
												64.8	68.5	63.8667	61.2667	67.6	19.4333	80.5667	42.8333	57.1667
												0.608276	3.751	1.06927	0.945163	1.82483	2.9023	2.9023	9.99016	9.99016
										COMBO		Total edu	K14hi Edu	K14 low Edu	VIM hi Edu	VIM low Edu	K14hi	K14lo	VIMhi	VIMlo
												62.3	66.7	61	57.1	68.4	24.1	75.9	53.6	46.4
												59.9	62.5	59.1	53.4	66	23.4	76.6	48.3	51.7
												61.5	60.5	61.7	55.3	66.2	23.7	76.3	43.5	56.5
												61.2333	63.2333	60.6	55.2667	66.8667	23.7333	76.2667	48.4667	51.5333
												1.22202	3.16439	1.34536	1.85023	1.33167	0.351188	0.351188	5.05206	5.05206
K19 VIM
Sample:	Single Good Cells/EDU+ | Freq. of Parent	Single Good Cells/K19hi/EDU+ | Freq. of Parent	Single Good Cells/K19lo/EDU+ | Freq. of Parent	Single Good Cells/VIMhigh/EDU+ | Freq. of Parent	Single Good Cells/VIMlo/EDU+ | Freq. of Parent	Single Good Cells/K19hi | Freq. of Parent	Single Good Cells/K19lo | Freq. of Parent	Single Good Cells/VIMhigh | Freq. of Parent	Single Good Cells/VIMlo | Freq. of Parent	DMSO	d	Total edu	K94hi Edu	K14 low Edu	VIM hi Edu	VIM low Edu	K19hi	K19lo	VIMhi	VIMlo
161020 Edu timecourse phenotype 12hr_B - 7.fcs	74.1	79.5	69.6	75	73	44.7	55.3	53.7	46.3			74.1	79.5	69.6	75	73	44.7	55.3	53.7	46.3
161020 Edu timecourse phenotype 12hr_B - 8.fcs	74.4	79.6	69.5	69.2	78.7	48.7	51.3	45.1	54.9			74.5	81.6	67.7	73.8	75.1	48.9	51.1	47.5	52.5
161020 Edu timecourse phenotype 12hr_B - 9.fcs	62.5	73.5	52.9	61	63.7	46.7	53.3	44.6	55.4			76.3	83.4	70.6	75.9	76.6	44.4	55.6	42.9	57.1
161020 Edu timecourse phenotype 12hr_B - 10.fcs	63	68.4	57.6	55.3	66.6	49.7	50.3	32.1	67.9
161020 Edu timecourse phenotype 12hr_C - 7.fcs	74.5	81.6	67.7	73.8	75.1	48.9	51.1	47.5	52.5
161020 Edu timecourse phenotype 12hr_C - 8.fcs	74.5	79.1	70.5	69.3	78.8	46.4	53.6	45.3	54.7
161020 Edu timecourse phenotype 12hr_C - 9.fcs	65	74	55.9	62	66.9	50.2	49.8	39.2	60.8			74.9667	81.5	69.3	74.9	74.9	46	54	48.0333	51.9667
161020 Edu timecourse phenotype 12hr_C - 10.fcs	60	70.2	54	52.9	64.1	37.2	62.8	36.1	63.9			1.17189	1.95192	1.47309	1.05357	1.80831	2.51595	2.51595	5.41972	5.41972
161020 Edu timecourse phenotype 12hr_D - 7.fcs	76.3	83.4	70.6	75.9	76.6	44.4	55.6	42.9	57.1
161020 Edu timecourse phenotype 12hr_D - 8.fcs	72.4	77	68.4	67.3	76.3	46.5	53.5	43.3	56.7	TRAMETINIB		Total edu	K14hi Edu	K14 low Edu	VIM hi Edu	VIM low Edu	K19hi	K19lo	VIMhi	VIMlo
161020 Edu timecourse phenotype 12hr_D - 9.fcs	65.4	76.4	54.5	61.8	66.9	49.9	50.1	29.5	70.5			74.4	79.6	69.5	69.2	78.7	48.7	51.3	45.1	54.9
161020 Edu timecourse phenotype 12hr_D - 10.fcs	65.9	74.9	57	61.9	68.4	49.4	50.6	38.5	61.5			74.5	79.1	70.5	69.3	78.8	46.4	53.6	45.3	54.7
161020 Edu timecourse phenotype 12hr_E - 7.fcs	72.2	79.2	65.7	72.8	71.7	47.6	52.4	44.1	55.9			72.4	77	68.4	67.3	76.3	46.5	53.5	43.3	56.7
161020 Edu timecourse phenotype 12hr_E - 8.fcs	72.4	76.3	69.5	67.3	75.7	42.7	57.3	39	61
161020 Edu timecourse phenotype 12hr_E - 9.fcs	64.8	74.6	56.2	60.2	67	46.5	53.5	33.3	66.7
161020 Edu timecourse phenotype 12hr_E - 10.fcs	66.5	72.2	61.2	61.8	68.9	48.9	51.1	33.4	66.6
161020 Edu timecourse phenotype 12hr_F - 7.fcs	74.3	80.4	68.8	74.1	74.3	47.1	52.9	25	75			73.7667	78.5667	69.4667	68.6	77.9333	47.2	52.8	44.5667	55.4333
161020 Edu timecourse phenotype 12hr_F - 8.fcs	72.1	76.9	67.3	66.6	73.4	50.5	49.5	18.9	81.1			1.18462	1.37961	1.0504	1.12694	1.41539	1.3	1.3	1.10151	1.10151
161020 Edu timecourse phenotype 12hr_F - 9.fcs	64.4	77.1	53.2	46.2	65.7	46.9	53.1	6.67	93.3
161020 Edu timecourse phenotype 12hr_F - 10.fcs	60.5	69.7	53.1	48.4	63.7	44.3	55.7	21.4	78.6	BEZ235		Total edu	K14hi Edu	K14 low Edu	VIM hi Edu	VIM low Edu	K19hi	K19lo	VIMhi	VIMlo
161020 Edu timecourse phenotype 12hr_G - 7.fcs	73	79.8	67.3	71.4	73.8	45.4	54.6	33.7	66.3			62.5	73.5	52.9	61	63.7	46.7	53.3	44.6	55.4
161020 Edu timecourse phenotype 12hr_G - 8.fcs	71.1	78.8	63.8	65	74	48.1	51.9	32.4	67.6			65	74	55.9	62	66.9	50.2	49.8	39.2	60.8
161020 Edu timecourse phenotype 12hr_G - 9.fcs	65.5	75.2	57.2	60.8	67.1	45.8	54.2	25	75			65.4	76.4	54.5	61.8	66.9	49.9	50.1	29.5	70.5
161020 Edu timecourse phenotype 12hr_G - 10.fcs	62.3	72.3	55.3	56.4	64.3	41.6	58.4	24.9	75.1
Mean	68.6	76.3	61.9	64	70.6	46.6	53.4	34.8	65.2
SD	5.23	3.89	6.77	8.2	5	3.09	3.09	10.8	10.8
												64.3	74.6333	54.4333	61.6	65.8333	48.9333	51.0667	37.7667	62.2333
												1.57162	1.55027	1.50111	0.52915	1.84752	1.93993	1.93993	7.65136	7.65136
										COMBO		Total edu	K19hi Edu	K19 low Edu	VIM hi Edu	VIM low Edu	K19hi	K19lo	VIMhi	VIMlo
												63	68.4	57.6	55.3	66.6	49.7	50.3	32.1	67.9
												60	70.2	54	52.9	64.1	37.2	62.8	36.1	63.9
												65.9	74.9	57	61.9	68.4	49.4	50.6	38.5	61.5
												62.9667	71.1667	56.2	56.7	66.3667	45.4333	54.5667	35.5667	64.4333
												2.95014	3.35609	1.92873	4.66047	2.15948	7.13185	7.13185	3.23316	3.23316

## Sheet: 24
Sample:	Single Good Cells/EDU+ | Freq. of Parent	Single Good Cells/K14hi/EDU+ | Freq. of Parent	Single Good Cells/K14lo/EDU+ | Freq. of Parent	Single Good Cells/VIMhi/EDU+ | Freq. of Parent	Single Good Cells/VIMlo/EDU+ | Freq. of Parent	Single Good Cells/K14hi | Freq. of Parent	Single Good Cells/K14lo | Freq. of Parent	Single Good Cells/VIMhi | Freq. of Parent	Single Good Cells/VIMlo | Freq. of Parent	DMSO	d	Total edu	K14hi Edu	K14 low Edu	VIM hi Edu	VIM low Edu	K14hi	K14lo	VIMhi	VIMlo	USE TOP		Total 1						K14hi						K14lo						K19hi						K19lo
161020 Edu timecourse phenotype 24hr_B - 3.fcs	59.1	65.6	57.9	65.1	53	14.9	85.1	50.3	49.7			59.1	65.6	57.9	65.1	53	14.9	85.1	50.3	49.7			59.1	52.5	57.5	46.1	43.9	44.8	65.6	56.1	63.5	57.1	52.2	52.6	57.9	51.8	56	39.1	36.8	37.9	57.1	52.2	52.6				39.1	36.8	37.9
161020 Edu timecourse phenotype 24hr_B - 4.fcs	20.9	21.8	20.3	24.3	18.7	38.4	61.6	38.5	61.5			52.5	56.1	51.8	57.9	49.2	16	84	37.8	62.2
161020 Edu timecourse phenotype 24hr_B - 5.fcs	27.3	32.6	25.7	29.2	26.7	22.9	77.1	23.4	76.6			57.5	63.5	56	63.6	51.4	20	80	50.5	49.5
161020 Edu timecourse phenotype 24hr_B - 6.fcs	17.6	18	17.5	17.4	17.7	31.3	68.7	25.7	74.3
161020 Edu timecourse phenotype 24hr_C - 3.fcs	52.5	56.1	51.8	57.9	49.2	16	84	37.8	62.2
161020 Edu timecourse phenotype 24hr_C - 4.fcs	22.6	23	22.4	30.3	18.9	34	66	32	68
161020 Edu timecourse phenotype 24hr_C - 5.fcs	26.5	29.7	25.6	28.5	25.6	21.8	78.2	30.7	69.3			56.3667	61.7333	55.2333	62.2	51.2	16.9667	83.0333	46.2	53.8
161020 Edu timecourse phenotype 24hr_C - 6.fcs	17.5	20.7	16	18.3	17.1	33.1	66.9	36.7	63.3			3.44287	4.99032	3.12143	3.79868	1.90788	2.6839	2.6839	7.2753	7.2753
161020 Edu timecourse phenotype 24hr_D - 3.fcs	57.5	63.5	56	63.6	51.4	20	80	50.5	49.5
161020 Edu timecourse phenotype 24hr_D - 4.fcs	23	24.4	22.2	26.2	20.7	35.6	64.4	41.6	58.4	TRAMETINIB		Total edu	K14hi Edu	K14 low Edu	VIM hi Edu	VIM low Edu	K14hi	K14lo	VIMhi	VIMlo
161020 Edu timecourse phenotype 24hr_D - 5.fcs	25.8	33.3	23.8	28.1	24.4	21.6	78.4	38.8	61.2			20.9	21.8	20.3	24.3	18.7	38.4	61.6	38.5	61.5
161020 Edu timecourse phenotype 24hr_D - 6.fcs	17.3	20.8	16.1	18.4	16.6	25.2	74.8	39.9	60.1			22.6	23	22.4	30.3	18.9	34	66	32	68
161020 Edu timecourse phenotype 24hr_E - 3.fcs	57.2	58.4	35.7	60.6	52.9	94.6	5.42	55.3	44.7			23	24.4	22.2	26.2	20.7	35.6	64.4	41.6	58.4
161020 Edu timecourse phenotype 24hr_E - 4.fcs	21.9	28.1	19.4	27.1	19.6	28.9	71.1	31	69
161020 Edu timecourse phenotype 24hr_E - 5.fcs	26.3	27.6	26	28.5	25.1	19.2	80.8	35.8	64.2
161020 Edu timecourse phenotype 24hr_E - 6.fcs	16.4	18.4	15.6	16.5	16.3	27	73	42.7	57.3
161020 Edu timecourse phenotype 24hr_F - 3.fcs	58.5	59.8	58.2	64.9	53.1	17.8	82.2	45.9	54.1			22.1667	23.0667	21.6333	26.9333	19.4333	36	64	37.3667	62.6333
161020 Edu timecourse phenotype 24hr_F - 4.fcs	23	24.9	22.2	28.3	20.7	30.1	69.9	30.9	69.1			1.11505	1.30128	1.15902	3.06649	1.10151	2.22711	2.22711	4.89932	4.89932
161020 Edu timecourse phenotype 24hr_F - 5.fcs	26.2	29.1	25.8	30.4	25.2	13.7	86.3	19.3	80.7
161020 Edu timecourse phenotype 24hr_F - 6.fcs	18.1	19.4	17.9	19.7	17.8	17	83	19.5	80.5	BEZ235		Total edu	K14hi Edu	K14 low Edu	VIM hi Edu	VIM low Edu	K14hi	K14lo	VIMhi	VIMlo
161020 Edu timecourse phenotype 24hr_G - 3.fcs	53.5	54.7	53.1	61	45	24.2	75.8	53.4	46.6			27.3	32.6	25.7	29.2	26.7	22.9	77.1	23.4	76.6
161020 Edu timecourse phenotype 24hr_G - 4.fcs	19.8	19.1	20.2	25.6	16.2	32.5	67.5	38.3	61.7			26.5	29.7	25.6	28.5	25.6	21.8	78.2	30.7	69.3
161020 Edu timecourse phenotype 24hr_G - 5.fcs	24.6	24.9	24.5	24.7	24.6	21.9	78.1	38	62			25.8	33.3	23.8	28.1	24.4	21.6	78.4	38.8	61.2
161020 Edu timecourse phenotype 24hr_G - 6.fcs	15.6	19.3	14.4	16	15.3	24.4	75.6	39.6	60.4
Mean	30.4	33	28.7	33.8	28	27.8	72.2	37.3	62.7
SD	15.8	16.4	14.8	17.4	13.9	15.8	15.8	9.76	9.76
												26.5333	31.8667	25.0333	28.6	25.5667	22.1	77.9	30.9667	69.0333
												0.750555	1.90875	1.06927	0.556776	1.15036	0.7	0.7	7.70346	7.70346
										COMBO		Total edu	K14hi Edu	K14 low Edu	VIM hi Edu	VIM low Edu	K14hi	K14lo	VIMhi	VIMlo
												17.6	18	17.5	17.4	17.7	31.3	68.7	25.7	74.3
												17.5	20.7	16	18.3	17.1	33.1	66.9	36.7	63.3
												17.3	20.8	16.1	18.4	16.6	25.2	74.8	39.9	60.1
												17.4667	19.8333	16.5333	18.0333	17.1333	29.8667	70.1333	34.1	65.9
												0.152753	1.5885	0.83865	0.550757	0.550757	4.14045	4.14045	7.44849	7.44849
Sample:	Single Good Cells/EDU+ | Freq. of Parent	Single Good Cells/K19hi/EDU+ | Freq. of Parent	Single Good Cells/K19lo/EDU+ | Freq. of Parent	Single Good Cells/VIMhigh/EDU+ | Freq. of Parent	Single Good Cells/VIMlo/EDU+ | Freq. of Parent	Single Good Cells/K19hi | Freq. of Parent	Single Good Cells/K19lo | Freq. of Parent	Single Good Cells/VIMhigh | Freq. of Parent	Single Good Cells/VIMlo | Freq. of Parent	DMSO	d	Total edu	K14hi Edu	K14 low Edu	VIM hi Edu	VIM low Edu	K19hi	K19lo	VIMhi	VIMlo
161020 Edu timecourse phenotype 24hr_B - 7.fcs	46.1	57.1	39.1	51.6	41.9	38.8	61.2	43	57			46.1	57.1	39.1	51.6	41.9	38.8	61.2	43	57
161020 Edu timecourse phenotype 24hr_B - 8.fcs	21.8	22.8	20.6	28.8	17.8	56.6	43.4	36.4	63.6			43.9	52.2	36.8	47.9	40.5	46.6	53.4	47.1	52.9
161020 Edu timecourse phenotype 24hr_B - 9.fcs	28.2	35.5	23.2	30.7	26.9	41	59	34.2	65.8			44.8	52.6	37.9	47.7	41.6	46.9	53.1	52.2	47.8
161020 Edu timecourse phenotype 24hr_B - 10.fcs	17	19.1	15	18.2	16.4	48.1	51.9	31.3	68.7
161020 Edu timecourse phenotype 24hr_C - 7.fcs	43.9	52.2	36.8	47.9	40.5	46.6	53.4	47.1	52.9
161020 Edu timecourse phenotype 24hr_C - 8.fcs	23.9	27.8	18.1	32.4	19.6	59.8	40.2	33.2	66.8
161020 Edu timecourse phenotype 24hr_C - 9.fcs	26.5	31.8	22.5	27.3	26.3	43.2	56.8	25.6	74.4			44.9333	53.9667	37.9333	49.0667	41.3333	44.1	55.9	47.4333	52.5667
161020 Edu timecourse phenotype 24hr_C - 10.fcs	19.3	21.8	15.6	19.7	19	59.2	40.8	39.9	60.1			1.10604	2.72091	1.15036	2.19621	0.737111	4.59239	4.59239	4.60905	4.60905
161020 Edu timecourse phenotype 24hr_D - 7.fcs	44.8	52.6	37.9	47.7	41.6	46.9	53.1	52.2	47.8
161020 Edu timecourse phenotype 24hr_D - 8.fcs	24.4	26.5	20.9	27.3	22.2	63.3	36.7	44.2	55.8	TRAMETINIB		Total edu	K14hi Edu	K14 low Edu	VIM hi Edu	VIM low Edu	K19hi	K19lo	VIMhi	VIMlo
161020 Edu timecourse phenotype 24hr_D - 9.fcs	26.1	30.7	21.2	27.5	24.6	51.5	48.5	50.8	49.2			21.8	22.8	20.6	28.8	17.8	56.6	43.4	36.4	63.6
161020 Edu timecourse phenotype 24hr_D - 10.fcs	18.5	19.8	16.2	18.8	18.1	62.6	37.4	54.7	45.3			23.9	27.8	18.1	32.4	19.6	59.8	40.2	33.2	66.8
161020 Edu timecourse phenotype 24hr_E - 7.fcs	43.3	51.6	35.2	48.3	38.4	49.6	50.4	49.7	50.3			24.4	26.5	20.9	27.3	22.2	63.3	36.7	44.2	55.8
161020 Edu timecourse phenotype 24hr_E - 8.fcs	21.7	23.1	18.9	26.7	18.3	66.9	33.1	40.9	59.1
161020 Edu timecourse phenotype 24hr_E - 9.fcs	28	33.9	20.3	29.4	27	56.3	43.7	40.1	59.9
161020 Edu timecourse phenotype 24hr_E - 10.fcs	19.8	22.2	14.4	21.5	18.8	69	31	36	64
161020 Edu timecourse phenotype 24hr_F - 7.fcs	47.7	54.9	39.8	52.4	43.3	52.6	47.4	48.5	51.5			23.3667	25.7	19.8667	29.5	19.8667	59.9	40.1	37.9333	62.0667
161020 Edu timecourse phenotype 24hr_F - 8.fcs	21.5	22.9	18.2	26.4	18	69.7	30.3	41.8	58.2			1.37961	2.59422	1.53731	2.62107	2.21209	3.35112	3.35112	5.65803	5.65803
161020 Edu timecourse phenotype 24hr_F - 9.fcs	27.1	31	22.7	26.6	27.4	52.6	47.4	44.5	55.5
161020 Edu timecourse phenotype 24hr_F - 10.fcs	15.3	17.5	11.5	15.8	14.8	62.8	37.2	44.5	55.5	BEZ235		Total edu	K14hi Edu	K14 low Edu	VIM hi Edu	VIM low Edu	K19hi	K19lo	VIMhi	VIMlo
161020 Edu timecourse phenotype 24hr_G - 7.fcs	45.2	54	35.8	48.5	40.4	51.3	48.7	59.1	40.9			28.2	35.5	23.2	30.7	26.9	41	59	34.2	65.8
161020 Edu timecourse phenotype 24hr_G - 8.fcs	19.8	20.2	19.1	26.5	14.6	69.8	30.2	43.8	56.2			26.5	31.8	22.5	27.3	26.3	43.2	56.8	25.6	74.4
161020 Edu timecourse phenotype 24hr_G - 9.fcs	25	30.5	18.4	26.3	24.2	54.3	45.7	37.2	62.8			26.1	30.7	21.2	27.5	24.6	51.5	48.5	50.8	49.2
161020 Edu timecourse phenotype 24hr_G - 10.fcs	17.6	18.4	16	17.3	17.7	64.5	35.5	44.9	55.1
Mean	28	32.4	23.2	31	25.7	55.7	44.3	42.6	57.3
SD	10.7	13.5	8.86	11.7	9.78	9.17	9.17	7.81	7.81
												26.9333	32.6667	22.3	28.5	25.9333	45.2333	54.7667	36.8667	63.1333
												1.11505	2.51462	1.01489	1.90788	1.19304	5.53745	5.53745	12.8099	12.8099
										COMBO		Total edu	K14hi Edu	K14 low Edu	VIM hi Edu	VIM low Edu	K19hi	K19lo	VIMhi	VIMlo
												17	19.1	15	18.2	16.4	48.1	51.9	31.3	68.7
												19.3	21.8	15.6	19.7	19	59.2	40.8	39.9	60.1
												18.5	19.8	16.2	18.8	18.1	62.6	37.4	54.7	45.3
												18.2667	20.2333	15.6	18.9	17.8333	56.6333	43.3667	41.9667	58.0333
												1.16762	1.40119	0.6	0.754983	1.32035	7.5831	7.5831	11.8361	11.8361

## Sheet: 36
Sample:	Single Good Cells/EDU+ | Freq. of Parent	Single Good Cells/K14hi/EDU+ | Freq. of Parent	Single Good Cells/K14lo/EDU+ | Freq. of Parent	Single Good Cells/VIMhi/EDU+ | Freq. of Parent	Single Good Cells/VIMlo/EDU+ | Freq. of Parent	Single Good Cells/K14hi | Freq. of Parent	Single Good Cells/K14lo | Freq. of Parent	Single Good Cells/VIMhi | Freq. of Parent	Single Good Cells/VIMlo | Freq. of Parent	DMSO	d	Total edu	K14hi Edu	K14 low Edu	VIM hi Edu	VIM low Edu	K14hi	K14lo	VIMhi	VIMlo	USE TOP		Total 1						K14hi						K14lo						K19hi						K19lo
161020 Edu timecourse phenotype 36hr_B - 3.fcs	30.6	20.6	33.9	40.1	23	24.9	75.1	44.1	55.9			30.6	20.6	33.9	40.1	23	24.9	75.1	44.1	55.9			30.6	28.9	24.1	11.9	14.1	25.9	20.6	16.1	18.5	13.7	15.2	28.5	33.9	32	25.8	9.73	13.2	24.1	13.7	15.2	28.5				9.73	13.2	24.1
161020 Edu timecourse phenotype 36hr_B - 4.fcs	3.56	2.42	4.08	4.77	2.63	31.6	68.4	43.2	56.8			28.9	16.1	32	37.6	24.3	19.7	80.3	34.2	65.8
161020 Edu timecourse phenotype 36hr_B - 5.fcs	5.18	4	5.28	7.55	4.09	7.93	92.1	31.5	68.5			24.1	18.5	25.8	29.8	17.6	23.7	76.3	53	47
161020 Edu timecourse phenotype 36hr_B - 6.fcs	1.9	2.46	1.82	2.42	1.55	12.5	87.5	40.7	59.3
161020 Edu timecourse phenotype 36hr_C - 3.fcs	28.9	16.1	32	37.6	24.3	19.7	80.3	34.2	65.8
161020 Edu timecourse phenotype 36hr_C - 4.fcs	3.7	3.8	3.67	4.83	3.18	27.4	72.6	31.6	68.4
161020 Edu timecourse phenotype 36hr_C - 5.fcs	6.48	12	6.04	8.57	5.94	7.29	92.7	20.4	79.6			27.8667	18.4	30.5667	35.8333	21.6333	22.7667	77.2333	43.7667	56.2333
161020 Edu timecourse phenotype 36hr_C - 6.fcs	1.86	5.19	1.51	3.42	1.28	9.55	90.4	27.2	72.8			3.37095	2.25167	4.23596	5.37246	3.55293	2.72274	2.72274	9.40443	9.40443
161020 Edu timecourse phenotype 36hr_D - 3.fcs	24.1	18.5	25.8	29.8	17.6	23.7	76.3	53	47
161020 Edu timecourse phenotype 36hr_D - 4.fcs	3.98	2.58	4.66	5.64	2.38	32.5	67.5	49	51	TRAMETINIB		Total edu	K14hi Edu	K14 low Edu	VIM hi Edu	VIM low Edu	K14hi	K14lo	VIMhi	VIMlo
161020 Edu timecourse phenotype 36hr_D - 5.fcs	5.88	10.4	5.44	6.24	5.7	8.92	91.1	33.9	66.1			3.56	2.42	4.08	4.77	2.63	31.6	68.4	43.2	56.8
161020 Edu timecourse phenotype 36hr_D - 6.fcs	1.74	3.23	1.55	1.64	1.79	11.4	88.6	35.3	64.7			3.7	3.8	3.67	4.83	3.18	27.4	72.6	31.6	68.4
161020 Edu timecourse phenotype 36hr_E - 3.fcs	68	67.2	68.1	72.6	61.1	9.73	90.3	60	40			3.98	2.58	4.66	5.64	2.38	32.5	67.5	49	51
161020 Edu timecourse phenotype 36hr_E - 4.fcs	4.63	2.84	5.38	6.47	3.08	29.5	70.5	45.7	54.3
161020 Edu timecourse phenotype 36hr_E - 5.fcs	13.3	18.3	13	12.2	14.2	6.38	93.6	44.7	55.3
161020 Edu timecourse phenotype 36hr_E - 6.fcs	1.54	2.25	1.44	1.72	1.43	11.8	88.2	37	63
161020 Edu timecourse phenotype 36hr_F - 3.fcs	71.2	74.4	70.9	76.4	65.9	7.18	92.8	50	50			3.74667	2.93333	4.13667	5.08	2.73	30.5	69.5	41.2667	58.7333
161020 Edu timecourse phenotype 36hr_F - 4.fcs	4.25	3.58	4.52	5.46	3.37	28.9	71.1	41.8	58.2			0.213854	0.754807	0.497427	0.485901	0.409268	2.72213	2.72213	8.85965	8.85965
161020 Edu timecourse phenotype 36hr_F - 5.fcs	13.9	13.1	14	15.7	12.6	7.51	92.5	42.7	57.3
161020 Edu timecourse phenotype 36hr_F - 6.fcs	1.36	1.72	1.31	1.36	1.36	12.6	87.4	40.1	59.9	BEZ235		Total edu	K14hi Edu	K14 low Edu	VIM hi Edu	VIM low Edu	K14hi	K14lo	VIMhi	VIMlo
161020 Edu timecourse phenotype 36hr_G - 3.fcs	70.6	69.6	70.7	75.1	66.4	9.61	90.4	48.6	51.4			5.18	4	5.28	7.55	4.09	7.93	92.1	31.5	68.5
161020 Edu timecourse phenotype 36hr_G - 4.fcs	4.36	3.56	4.77	6.47	3.1	33.6	66.4	37.4	62.6			6.48	12	6.04	8.57	5.94	7.29	92.7	20.4	79.6
161020 Edu timecourse phenotype 36hr_G - 5.fcs	12.5	14.8	12.3	13.1	12.2	7.66	92.3	37.8	62.2			5.88	10.4	5.44	6.24	5.7	8.92	91.1	33.9	66.1
161020 Edu timecourse phenotype 36hr_G - 6.fcs	1.38	1.82	1.33	2.19	1.03	11.3	88.7	30.4	69.6
Mean	16	15.6	16.4	18.4	14.1	16.4	83.6	40	60
SD	22.5	22.1	22.6	24.2	20.6	9.7	9.69	8.88	8.88
												5.84667	8.8	5.58667	7.45333	5.24333	8.04667	91.9667	28.6	71.4
												0.650641	4.2332	0.400666	1.168	1.006	0.821239	0.80829	7.20208	7.20208
										COMBO		Total edu	K14hi Edu	K14 low Edu	VIM hi Edu	VIM low Edu	K14hi	K14lo	VIMhi	VIMlo
												1.9	2.46	1.82	2.42	1.55	12.5	87.5	40.7	59.3
												1.86	5.19	1.51	3.42	1.28	9.55	90.4	27.2	72.8
												1.74	3.23	1.55	1.64	1.79	11.4	88.6	35.3	64.7
												1.83333	3.62667	1.62667	2.49333	1.54	11.15	88.8333	34.4	65.6
												0.0832666	1.40756	0.168622	0.892263	0.255147	1.49081	1.46401	6.79485	6.79485
Sample:	Single Good Cells/EDU+ | Freq. of Parent	Single Good Cells/K19hi/EDU+ | Freq. of Parent	Single Good Cells/K19lo/EDU+ | Freq. of Parent	Single Good Cells/VIMhigh/EDU+ | Freq. of Parent	Single Good Cells/VIMlo/EDU+ | Freq. of Parent	Single Good Cells/K19hi | Freq. of Parent	Single Good Cells/K19lo | Freq. of Parent	Single Good Cells/VIMhigh | Freq. of Parent	Single Good Cells/VIMlo | Freq. of Parent	DMSO	d	Total edu	K14hi Edu	K14 low Edu	VIM hi Edu	VIM low Edu	K19hi	K19lo	VIMhi	VIMlo
161020 Edu timecourse phenotype 36hr_B - 7.fcs	11.9	13.7	9.73	16.8	7.28	53.8	46.2	48.4	51.6			11.9	13.7	9.73	16.8	7.28	53.8	46.2	48.4	51.6
161020 Edu timecourse phenotype 36hr_B - 8.fcs	3.69	4	3.37	5.16	2.29	50.5	49.5	48.8	51.2			14.1	15.2	13.2	20.4	9.29	42.3	57.7	43	57
161020 Edu timecourse phenotype 36hr_B - 9.fcs	6.29	6.73	6.05	8.59	5.05	35.6	64.4	35.1	64.9			25.9	28.5	24.1	34.3	21.1	40.2	59.8	36	64
161020 Edu timecourse phenotype 36hr_B - 10.fcs	1.32	1.53	1.1	1.9	0.76	50.1	49.9	49.2	50.8
161020 Edu timecourse phenotype 36hr_C - 7.fcs	14.1	15.2	13.2	20.4	9.29	42.3	57.7	43	57
161020 Edu timecourse phenotype 36hr_C - 8.fcs	4.17	5.39	3.47	5.54	3.32	36.2	63.8	38.2	61.8
161020 Edu timecourse phenotype 36hr_C - 9.fcs	5.97	7.03	5.6	7.41	5.33	26.1	73.9	31	69			17.3	19.1333	15.6767	23.8333	12.5567	45.4333	54.5667	42.4667	57.5333
161020 Edu timecourse phenotype 36hr_C - 10.fcs	1.36	2.64	0.75	1.72	1.23	32.2	67.8	26.3	73.7			7.52861	8.14637	7.49831	9.24139	7.46669	7.32143	7.32143	6.21718	6.21718
161020 Edu timecourse phenotype 36hr_D - 7.fcs	25.9	28.5	24.1	34.3	21.1	40.2	59.8	36	64
161020 Edu timecourse phenotype 36hr_D - 8.fcs	4.42	5.44	3.59	7.14	3.73	44.8	55.2	20.2	79.8	TRAMETINIB		Total edu	K14hi Edu	K14 low Edu	VIM hi Edu	VIM low Edu	K19hi	K19lo	VIMhi	VIMlo
161020 Edu timecourse phenotype 36hr_D - 9.fcs	6.36	7.42	5.74	7.14	6.26	37	63	11.3	88.7			3.69	4	3.37	5.16	2.29	50.5	49.5	48.8	51.2
161020 Edu timecourse phenotype 36hr_D - 10.fcs	1.33	1.69	1.02	2.95	1	45.7	54.3	16.9	83.1			4.17	5.39	3.47	5.54	3.32	36.2	63.8	38.2	61.8
161020 Edu timecourse phenotype 36hr_E - 7.fcs	56.6	66.6	54.5	63.3	49.8	17.5	82.5	50.5	49.5			4.42	5.44	3.59	7.14	3.73	44.8	55.2	20.2	79.8
161020 Edu timecourse phenotype 36hr_E - 8.fcs	4.14	5.64	2.9	5.49	2.94	45.3	54.7	47.2	52.8
161020 Edu timecourse phenotype 36hr_E - 9.fcs	15	20.4	12.9	15.5	14.6	28.5	71.5	49.7	50.3
161020 Edu timecourse phenotype 36hr_E - 10.fcs	1.16	0.99	1.32	1.51	0.95	47	53	38.6	61.4
161020 Edu timecourse phenotype 36hr_F - 7.fcs	62.3	71.5	59.7	66.4	56.3	21.7	78.3	58.8	41.2			4.09333	4.94333	3.47667	5.94667	3.11333	43.8333	56.1667	35.7333	64.2667
161020 Edu timecourse phenotype 36hr_F - 8.fcs	4.33	5.08	3.78	5.84	3.02	42.7	57.3	46.5	53.5			0.37099	0.817333	0.110151	1.05078	0.741912	7.19884	7.19884	14.4587	14.4587
161020 Edu timecourse phenotype 36hr_F - 9.fcs	14.3	16.6	13.6	13.8	14.8	25.5	74.5	44.8	55.2
161020 Edu timecourse phenotype 36hr_F - 10.fcs	1.26	1.37	1.17	1.47	1.08	46.2	53.8	46.4	53.6	BEZ235		Total edu	K14hi Edu	K14 low Edu	VIM hi Edu	VIM low Edu	K19hi	K19lo	VIMhi	VIMlo
161020 Edu timecourse phenotype 36hr_G - 7.fcs	62.9	68.9	61.1	66	58.3	23.1	76.9	60	40			6.29	6.73	6.05	8.59	5.05	35.6	64.4	35.1	64.9
161020 Edu timecourse phenotype 36hr_G - 8.fcs	4.08	4.81	3.56	6.37	2.2	41.7	58.3	45.2	54.8			5.97	7.03	5.6	7.41	5.33	26.1	73.9	31	69
161020 Edu timecourse phenotype 36hr_G - 9.fcs	14.7	19	13.4	13.9	15.3	23	77	45.6	54.4			6.36	7.42	5.74	7.14	6.26	37	63	11.3	88.7
161020 Edu timecourse phenotype 36hr_G - 10.fcs	1.31	1.84	0.95	1.36	1.27	40.3	59.7	41.7	58.3
Mean	13.7	15.9	12.8	15.8	12	37.4	62.6	40.8	59.2
SD	19.1	21.7	18.5	20.5	17.5	10.4	10.4	12.3	12.3
												6.20667	7.06	5.79667	7.71333	5.54667	32.9	67.1	25.8	74.2
												0.207926	0.345977	0.23029	0.771125	0.63343	5.93043	5.93043	12.7236	12.7236
										COMBO		Total edu	K14hi Edu	K14 low Edu	VIM hi Edu	VIM low Edu	K19hi	K19lo	VIMhi	VIMlo
												1.32	1.53	1.1	1.9	0.76	50.1	49.9	49.2	50.8
												1.36	2.64	0.75	1.72	1.23	32.2	67.8	26.3	73.7
												1.33	1.69	1.02	2.95	1	45.7	54.3	16.9	83.1
												1.33667	1.95333	0.956667	2.19	0.996667	42.6667	57.3333	30.8	69.2
												0.0208167	0.600028	0.183394	0.664304	0.235018	9.32756	9.32756	16.6135	16.6135

## Sheet: 48
Sample:	Single Good Cells/EDU+ | Freq. of Parent	Single Good Cells/K14hi/EDU+ | Freq. of Parent	Single Good Cells/K14lo/EDU+ | Freq. of Parent	Single Good Cells/VIMhi/EDU+ | Freq. of Parent	Single Good Cells/VIMlo/EDU+ | Freq. of Parent	Single Good Cells/K14hi | Freq. of Parent	Single Good Cells/K14lo | Freq. of Parent	Single Good Cells/VIMhi | Freq. of Parent	Single Good Cells/VIMlo | Freq. of Parent	DMSO	d	Total edu	K14hi Edu	K14 low Edu	VIM hi Edu	VIM low Edu	K14hi	K14lo	VIMhi	VIMlo		USE BOTTOM
161020 Edu timecourse phenotype 48hr_B - 3.fcs	25	16.3	27.2	34.2	22.5	19.9	80.1	21.9	78.1
161020 Edu timecourse phenotype 48hr_B - 4.fcs	1.07	0.61	1.35	1.32	0.92	38	62	38.9	61.1
161020 Edu timecourse phenotype 48hr_B - 5.fcs	3.32	5.11	3.12	4.12	3.02	9.9	90.1	27.3	72.7												USE TOP		Total 1						K14hi						K14lo						K19hi						K19lo
161020 Edu timecourse phenotype 48hr_B - 6.fcs	0.2	0	0.23	0	0.29	12	88	30.8	69.2			30.7	23.8	32.6	35.4	25.7	22.3	77.7	51.4	48.6			30.7	29.1	28.4	24.1	19.3	16.8	23.8	24	21.1	25.8	17.8	17.8	32.6	30.5	30.9	22.5	20.3	15.9	25.8	17.8	17.8				22.5	20.3	15.9
161020 Edu timecourse phenotype 48hr_C - 3.fcs	30.9	25.7	32.5	35.2	25.9	23.7	76.3	53.4	46.6			29.1	24	30.5	34.8	25.5	20.5	79.5	39.1	60.9
161020 Edu timecourse phenotype 48hr_C - 4.fcs	1.35	1.01	1.61	2	0.77	43.3	56.7	47.4	52.6			28.4	21.1	30.9	35.7	23.1	24.8	75.2	42.3	57.7
161020 Edu timecourse phenotype 48hr_C - 5.fcs	4.53	6.34	4.3	4.96	4.24	11.2	88.8	39.6	60.4			29.4	22.9667	31.3333	35.3	24.7667	22.5333	77.4667	44.2667	55.7333
161020 Edu timecourse phenotype 48hr_C - 6.fcs	0.057	0.39	0	0.14	0	14.8	85.2	41.3	58.7			1.17898	1.61967	1.11505	0.458258	1.44684	2.15948	2.15948	6.38148	6.38148
161020 Edu timecourse phenotype 48hr_D - 3.fcs	27.4	20.8	29.3	31.5	22.8	21.5	78.5	53	47
161020 Edu timecourse phenotype 48hr_D - 4.fcs	1.09	0.3	1.63	1.17	1.01	41.2	58.8	46.3	53.7	TRAMETINIB		Total edu	K14hi Edu	K14 low Edu	VIM hi Edu	VIM low Edu	K14hi	K14lo	VIMhi	VIMlo
161020 Edu timecourse phenotype 48hr_D - 5.fcs	5.15	6.29	5.03	6.44	4.34	9.41	90.6	38.6	61.4
161020 Edu timecourse phenotype 48hr_D - 6.fcs	0.12	0.44	0.073	0.16	0.1	14.3	85.7	38.4	61.6
161020 Edu timecourse phenotype 48hr_E - 3.fcs	30.7	23.8	32.6	35.4	25.7	22.3	77.7	51.4	48.6
161020 Edu timecourse phenotype 48hr_E - 4.fcs	1.33	1.06	1.53	1.18	1.45	41.8	58.2	43.8	56.2			1.33	1.06	1.53	1.18	1.45	41.8	58.2	43.8	56.2
161020 Edu timecourse phenotype 48hr_E - 5.fcs	3.63	4.06	3.58	4.17	3.34	10.8	89.2	34.2	65.8			0.91	0.76	1	0.57	1.06	38.4	61.6	31.6	68.4
161020 Edu timecourse phenotype 48hr_E - 6.fcs	0.15	0.35	0.12	0.24	0.086	14.3	85.7	41.5	58.5			1.34	0.79	1.77	1.7	1.09	43.5	56.5	41.6	58.4
161020 Edu timecourse phenotype 48hr_F - 3.fcs	29.1	24	30.5	34.8	25.5	20.5	79.5	39.1	60.9			1.19333	0.87	1.43333	1.15	1.2	41.2333	58.7667	39	61
161020 Edu timecourse phenotype 48hr_F - 4.fcs	0.91	0.76	1	0.57	1.06	38.4	61.6	31.6	68.4			0.245425	0.165227	0.393997	0.565597	0.217025	2.59679	2.59679	6.50231	6.50231
161020 Edu timecourse phenotype 48hr_F - 5.fcs	3.8	2	3.97	4.31	3.67	8.39	91.6	20.7	79.3
161020 Edu timecourse phenotype 48hr_F - 6.fcs	0.13	0	0.15	0.27	0.087	11.5	88.5	24.2	75.8	BEZ235		Total edu	K14hi Edu	K14 low Edu	VIM hi Edu	VIM low Edu	K14hi	K14lo	VIMhi	VIMlo
161020 Edu timecourse phenotype 48hr_G - 3.fcs	28.4	21.1	30.9	35.7	23.1	24.8	75.2	42.3	57.7
161020 Edu timecourse phenotype 48hr_G - 4.fcs	1.34	0.79	1.77	1.7	1.09	43.5	56.5	41.6	58.4
161020 Edu timecourse phenotype 48hr_G - 5.fcs	4.8	3.88	4.91	6.44	4.09	11.5	88.5	30	70
161020 Edu timecourse phenotype 48hr_G - 6.fcs	0.09	0	0.11	0.26	0	15	85	34.9	65.1			3.63	4.06	3.58	4.17	3.34	10.8	89.2	34.2	65.8
Mean	8.52	6.88	9.06	10.3	7.29	21.8	78.2	38	62			3.8	2	3.97	4.31	3.67	8.39	91.6	20.7	79.3
SD	12	9.22	12.8	14.4	10.1	12.3	12.3	9.18	9.18			4.8	3.88	4.91	6.44	4.09	11.5	88.5	30	70
												4.07667	3.31333	4.15333	4.97333	3.7	10.23	89.7667	28.3	71.7
												0.632166	1.14094	0.683691	1.2721	0.375899	1.63147	1.62583	6.90869	6.90869
										COMBO		Total edu	K14hi Edu	K14 low Edu	VIM hi Edu	VIM low Edu	K14hi	K14lo	VIMhi	VIMlo
												0.15	0.35	0.12	0.24	0.086	14.3	85.7	41.5	58.5
												0.13	0	0.15	0.27	0.087	11.5	88.5	24.2	75.8
												0.09	0	0.11	0.26	0	15	85	34.9	65.1
												0.123333	0.116667	0.126667	0.256667	0.0576667	13.6	86.4	33.5333	66.4667
												0.0305505	0.202073	0.0208167	0.0152753	0.0499433	1.85203	1.85203	8.7306	8.7306
Sample:	Single Good Cells/EDU+ | Freq. of Parent	Single Good Cells/K19hi/EDU+ | Freq. of Parent	Single Good Cells/K19lo/EDU+ | Freq. of Parent	Single Good Cells/VIMhigh/EDU+ | Freq. of Parent	Single Good Cells/VIMlo/EDU+ | Freq. of Parent	Single Good Cells/K19hi | Freq. of Parent	Single Good Cells/K19lo | Freq. of Parent	Single Good Cells/VIMhigh | Freq. of Parent	Single Good Cells/VIMlo | Freq. of Parent	DMSO	d	Total edu	K14hi Edu	K14 low Edu	VIM hi Edu	VIM low Edu	K14hi	K14lo	VIMhi	VIMlo
161020 Edu timecourse phenotype 48hr_B - 7.fcs	22	23.5	20.5	26.7	17.8	50.1	49.9	47.4	52.6
161020 Edu timecourse phenotype 48hr_B - 8.fcs	1.66	2.12	1.16	2.31	1.19	51.4	48.6	41.5	58.5
161020 Edu timecourse phenotype 48hr_B - 9.fcs	3.04	2.71	3.36	4.06	2.49	50.1	49.9	34.8	65.2
161020 Edu timecourse phenotype 48hr_B - 10.fcs	0.16	0.21	0.11	0.19	0.15	50.2	49.8	27.8	72.2			24.1	25.8	22.5	29.8	18.2	48.3	51.7	51.4	48.6
161020 Edu timecourse phenotype 48hr_C - 7.fcs	24.4	25.4	23.3	27.9	20.1	53.9	46.1	55.6	44.4			19.3	17.8	20.3	25.6	15.4	40	60	38.3	61.7
161020 Edu timecourse phenotype 48hr_C - 8.fcs	1.8	2.31	1.16	2.21	1.44	55.6	44.4	46.6	53.4			16.8	17.8	15.9	22.1	12.3	50.2	49.8	46.2	53.8
161020 Edu timecourse phenotype 48hr_C - 9.fcs	3.79	3.81	3.75	4.17	3.51	55.7	44.3	42.1	57.9			20.0667	20.4667	19.5667	25.8333	15.3	46.1667	53.8333	45.3	54.7
161020 Edu timecourse phenotype 48hr_C - 10.fcs	0.11	0.094	0.13	0.15	0.087	58.6	41.4	37	63			3.7099	4.6188	3.36056	3.8553	2.95127	5.42433	5.42433	6.59621	6.59621
161020 Edu timecourse phenotype 48hr_D - 7.fcs	21.8	24.9	18.7	26.7	16.6	50.2	49.8	51.5	48.5
161020 Edu timecourse phenotype 48hr_D - 8.fcs	2.2	2.6	1.73	2.93	1.52	54.4	45.6	48.2	51.8	TRAMETINIB		Total edu	K14hi Edu	K14 low Edu	VIM hi Edu	VIM low Edu	K14hi	K14lo	VIMhi	VIMlo
161020 Edu timecourse phenotype 48hr_D - 9.fcs	5.96	5.79	6.12	7.45	4.71	50.2	49.8	45.5	54.5
161020 Edu timecourse phenotype 48hr_D - 10.fcs	0.11	0.095	0.13	0.13	0.094	57.9	42.1	41.7	58.3
161020 Edu timecourse phenotype 48hr_E - 7.fcs	24.1	25.8	22.5	29.8	18.2	48.3	51.7	51.4	48.6
161020 Edu timecourse phenotype 48hr_E - 8.fcs	2.44	3.18	1.63	3.54	1.55	52.2	47.8	44.6	55.4			2.44	3.18	1.63	3.54	1.55	52.2	47.8	44.6	55.4
161020 Edu timecourse phenotype 48hr_E - 9.fcs	7.46	7.68	7.27	9.91	5.79	45.9	54.1	40.6	59.4			1.58	2.38	0.94	2.87	0.94	44.2	55.8	33.3	66.7
161020 Edu timecourse phenotype 48hr_E - 10.fcs	0.1	0.085	0.13	0.25	0	60.5	39.5	41.4	58.6			1.36	1.84	0.8	1.82	1.05	54.1	45.9	40.2	59.8
161020 Edu timecourse phenotype 48hr_F - 7.fcs	19.3	17.8	20.3	25.6	15.4	40	60	38.3	61.7			1.79333	2.46667	1.12333	2.74333	1.18	50.1667	49.8333	39.3667	60.6333
161020 Edu timecourse phenotype 48hr_F - 8.fcs	1.58	2.38	0.94	2.87	0.94	44.2	55.8	33.3	66.7			0.570731	0.674191	0.444335	0.866968	0.325115	5.25389	5.25389	5.6959	5.6959
161020 Edu timecourse phenotype 48hr_F - 9.fcs	5.71	4.33	6.54	8.24	4.8	37.5	62.5	26.3	73.7
161020 Edu timecourse phenotype 48hr_F - 10.fcs	0.11	0	0.19	0	0.13	41.2	58.8	18.2	81.8	BEZ235		Total edu	K14hi Edu	K14 low Edu	VIM hi Edu	VIM low Edu	K14hi	K14lo	VIMhi	VIMlo
161020 Edu timecourse phenotype 48hr_G - 7.fcs	16.8	17.8	15.9	22.1	12.3	50.2	49.8	46.2	53.8
161020 Edu timecourse phenotype 48hr_G - 8.fcs	1.36	1.84	0.8	1.82	1.05	54.1	45.9	40.2	59.8
161020 Edu timecourse phenotype 48hr_G - 9.fcs	6.31	5.91	6.59	8.67	5.41	40.6	59.4	27.6	72.4
161020 Edu timecourse phenotype 48hr_G - 10.fcs	0.092	0.086	0.099	0.35	0	53.7	46.3	26.3	73.7			7.46	7.68	7.27	9.91	5.79	45.9	54.1	40.6	59.4
Mean	7.18	7.52	6.79	9.09	5.64	50.3	49.7	39.8	60.2			5.71	4.33	6.54	8.24	4.8	37.5	62.5	26.3	73.7
SD	8.75	9.24	8.31	10.7	6.89	6.1	6.1	9.34	9.34			6.31	5.91	6.59	8.67	5.41	40.6	59.4	27.6	72.4
												6.49333	5.97333	6.8	8.94	5.33333	41.3333	58.6667	31.5	68.5
												0.889288	1.6759	0.407799	0.867122	0.499433	4.24774	4.24774	7.90759	7.90759
										COMBO		Total edu	K14hi Edu	K14 low Edu	VIM hi Edu	VIM low Edu	K14hi	K14lo	VIMhi	VIMlo
												0.1	0.085	0.13	0.25	0	60.5	39.5	41.4	58.6
												0.11	0	0.19	0	0.13	41.2	58.8	18.2	81.8
												0.092	0.086	0.099	0.35	0	53.7	46.3	26.3	73.7
												0.100667	0.057	0.139667	0.2	0.0433333	51.8	48.2	28.6333	71.3667
												0.0090185	0.049366	0.0462637	0.180278	0.0750555	9.78928	9.78928	11.7747	11.7747

## Sheet: 60
Sample:	Single Good Cells/EDU+ | Freq. of Parent	Single Good Cells/K14hi/EDU+ | Freq. of Parent	Single Good Cells/K14lo/EDU+ | Freq. of Parent	Single Good Cells/VIMhi/EDU+ | Freq. of Parent	Single Good Cells/VIMlo/EDU+ | Freq. of Parent	Single Good Cells/K14hi | Freq. of Parent	Single Good Cells/K14lo | Freq. of Parent	Single Good Cells/VIMhi | Freq. of Parent	Single Good Cells/VIMlo | Freq. of Parent	DMSO	d	Total edu	K14hi Edu	K14 low Edu	VIM hi Edu	VIM low Edu	K14hi	K14lo	VIMhi	VIMlo	USE TOP		Total 1						K14hi						K14lo						K19hi						K19lo
161020 Edu timecourse phenotype 60hr_B - 3.fcs	20.2	18.4	20.7	27.3	16.8	22.2	77.8	31.9	68.1			20.2	18.4	20.7	27.3	16.8	22.2	77.8	31.9	68.1			20.2	24.7	23.5	22.3	24.1	24.1	18.4	20.3	19.6	22.1	25	24.1	20.7	25.9	24.6	22.5	23.4	24	22.1	25	24.1				22.5	23.4	24
161020 Edu timecourse phenotype 60hr_B - 4.fcs	0.81	0.17	1.32	0.79	0.82	44.2	55.8	28.2	71.8			24.7	20.3	25.9	29.8	19.5	21.5	78.5	50.3	49.7
161020 Edu timecourse phenotype 60hr_B - 5.fcs	5.39	5.75	5.34	9.2	3.96	10.9	89.1	27.2	72.8			23.5	19.6	24.6	28.3	18.3	21.8	78.2	52	48
161020 Edu timecourse phenotype 60hr_B - 6.fcs	0	0	0	0	0	14.8	85.2	33.6	66.4
161020 Edu timecourse phenotype 60hr_C - 3.fcs	24.7	20.3	25.9	29.8	19.5	21.5	78.5	50.3	49.7
161020 Edu timecourse phenotype 60hr_C - 4.fcs	0.66	0.5	0.81	0.62	0.69	49.2	50.8	46.3	53.7
161020 Edu timecourse phenotype 60hr_C - 5.fcs	8.03	10.9	7.7	11.9	6.38	10.3	89.7	30	70			22.8	19.4333	23.7333	28.4667	18.2	21.8333	78.1667	44.7333	55.2667
161020 Edu timecourse phenotype 60hr_C - 6.fcs	0.085	0	0.1	0	0.15	16	84	44.8	55.2			2.33024	0.960902	2.70617	1.25831	1.35277	0.351188	0.351188	11.1464	11.1464
161020 Edu timecourse phenotype 60hr_D - 3.fcs	23.5	19.6	24.6	28.3	18.3	21.8	78.2	52	48
161020 Edu timecourse phenotype 60hr_D - 4.fcs	0.65	0.41	0.85	0.77	0.54	45.6	54.4	48.3	51.7	TRAMETINIB		Total edu	K14hi Edu	K14 low Edu	VIM hi Edu	VIM low Edu	K14hi	K14lo	VIMhi	VIMlo
161020 Edu timecourse phenotype 60hr_D - 5.fcs	6.13	7.96	5.96	8.16	5	8.45	91.6	35.7	64.3			0.81	0.17	1.32	0.79	0.82	44.2	55.8	28.2	71.8
161020 Edu timecourse phenotype 60hr_D - 6.fcs	0.088	0	0.1	0	0.12	15.1	84.9	29.2	70.8			0.66	0.5	0.81	0.62	0.69	49.2	50.8	46.3	53.7
161020 Edu timecourse phenotype 60hr_E - 3.fcs	23.3	19.2	24.9	28	16.8	26.8	73.2	58.2	41.8			0.65	0.41	0.85	0.77	0.54	45.6	54.4	48.3	51.7
161020 Edu timecourse phenotype 60hr_E - 4.fcs	0.38	0.19	0.57	0.57	0.19	50.4	49.6	49.7	50.3
161020 Edu timecourse phenotype 60hr_E - 5.fcs	6.3	5.92	6.35	12.1	2.61	10.1	89.9	39	61
161020 Edu timecourse phenotype 60hr_E - 6.fcs	0.13	0.37	0.078	0.34	0	17.4	82.6	37.6	62.4
161020 Edu timecourse phenotype 60hr_F - 3.fcs	23.8	18.6	25.8	29.3	17.5	27.6	72.4	53.9	46.1			0.706667	0.36	0.993333	0.726667	0.683333	46.3333	53.6667	40.9333	59.0667
161020 Edu timecourse phenotype 60hr_F - 4.fcs	0.59	0.47	0.74	0.57	0.6	55.3	44.7	51.2	48.8			0.0896289	0.170587	0.283608	0.0929157	0.140119	2.57941	2.57941	11.0726	11.0726
161020 Edu timecourse phenotype 60hr_F - 5.fcs	6.28	5.52	6.36	10.7	3.84	9.84	90.2	35.5	64.5
161020 Edu timecourse phenotype 60hr_F - 6.fcs	0	0	0	0	0	16.2	83.8	33.4	66.6	BEZ235		Total edu	K14hi Edu	K14 low Edu	VIM hi Edu	VIM low Edu	K14hi	K14lo	VIMhi	VIMlo
161020 Edu timecourse phenotype 60hr_G - 3.fcs	20	14.8	22.2	25.7	14	29.8	70.2	51.1	48.9			5.39	5.75	5.34	9.2	3.96	10.9	89.1	27.2	72.8
161020 Edu timecourse phenotype 60hr_G - 4.fcs	0.39	0.23	0.54	0.45	0.34	50.2	49.8	42.6	57.4			8.03	10.9	7.7	11.9	6.38	10.3	89.7	30	70
161020 Edu timecourse phenotype 60hr_G - 5.fcs	6.74	4.2	6.95	8.94	5.92	7.57	92.4	27	73			6.13	7.96	5.96	8.16	5	8.45	91.6	35.7	64.3
161020 Edu timecourse phenotype 60hr_G - 6.fcs	0	0	0	0	0	15.2	84.8	28.9	71.1
Mean	7.42	6.4	7.83	9.73	5.59	24.9	75.2	40.2	59.8
SD	9.36	7.76	9.93	11.6	7.14	15.6	15.6	9.92	9.92
												6.51667	8.20333	6.33333	9.75333	5.11333	9.88333	90.1333	30.9667	69.0333
												1.36181	2.58361	1.22349	1.93042	1.21397	1.27704	1.30512	4.33167	4.33167
										COMBO		Total edu	K14hi Edu	K14 low Edu	VIM hi Edu	VIM low Edu	K14hi	K14lo	VIMhi	VIMlo
												0	0	0	0	0	14.8	85.2	33.6	66.4
												0.085	0	0.1	0	0.15	16	84	44.8	55.2
												0.088	0	0.1	0	0.12	15.1	84.9	29.2	70.8
												0.0576667	0	0.0666667	0	0.09	15.3	84.7	35.8667	64.1333
												0.0499633	0	0.057735	0	0.0793725	0.6245	0.6245	8.04322	8.04322
Sample:	Single Good Cells/EDU+ | Freq. of Parent	Single Good Cells/K19hi/EDU+ | Freq. of Parent	Single Good Cells/K19lo/EDU+ | Freq. of Parent	Single Good Cells/VIMhigh/EDU+ | Freq. of Parent	Single Good Cells/VIMlo/EDU+ | Freq. of Parent	Single Good Cells/K19hi | Freq. of Parent	Single Good Cells/K19lo | Freq. of Parent	Single Good Cells/VIMhigh | Freq. of Parent	Single Good Cells/VIMlo | Freq. of Parent	DMSO	d	Total edu	K14hi Edu	K14 low Edu	VIM hi Edu	VIM low Edu	K19hi	K19lo	VIMhi	VIMlo
161020 Edu timecourse phenotype 60hr_B - 7.fcs	22.3	22.1	22.5	27	17.8	52.2	47.8	48.8	51.2			22.3	22.1	22.5	27	17.8	52.2	47.8	48.8	51.2
161020 Edu timecourse phenotype 60hr_B - 8.fcs	0.77	0.89	0.6	0.93	0.67	59.5	40.5	39.5	60.5			24.1	25	23.4	30.1	19.7	42	58	42.5	57.5
161020 Edu timecourse phenotype 60hr_B - 9.fcs	3.66	3.23	4.09	4.7	3.44	50.1	49.9	17.2	82.8			24.1	24.1	24	30.6	19.9	42.9	57.1	39	61
161020 Edu timecourse phenotype 60hr_B - 10.fcs	0.19	0.21	0.17	0	0.2	61.7	38.3	4.64	95.4
161020 Edu timecourse phenotype 60hr_C - 7.fcs	24.1	25	23.4	30.1	19.7	42	58	42.5	57.5
161020 Edu timecourse phenotype 60hr_C - 8.fcs	0.66	0.74	0.55	0.94	0.47	57.6	42.4	41.5	58.5
161020 Edu timecourse phenotype 60hr_C - 9.fcs	10.2	11	9.33	15.6	7.39	53.2	46.8	34.7	65.3			23.5	23.7333	23.3	29.2333	19.1333	45.7	54.3	43.4333	56.5667
161020 Edu timecourse phenotype 60hr_C - 10.fcs	0	0	0	0	0	64.8	35.2	21.8	78.2			1.03923	1.48436	0.754983	1.95021	1.15902	5.64712	5.64712	4.96622	4.96622
161020 Edu timecourse phenotype 60hr_D - 7.fcs	24.1	24.1	24	30.6	19.9	42.9	57.1	39	61
161020 Edu timecourse phenotype 60hr_D - 8.fcs	0.84	1.02	0.59	1.34	0.52	59.2	40.8	38.7	61.3	TRAMETINIB		Total edu	K14hi Edu	K14 low Edu	VIM hi Edu	VIM low Edu	K19hi	K19lo	VIMhi	VIMlo
161020 Edu timecourse phenotype 60hr_D - 9.fcs	9.04	9.76	8.51	12.8	8	42.5	57.5	21.8	78.2			0.77	0.89	0.6	0.93	0.67	59.5	40.5	39.5	60.5
161020 Edu timecourse phenotype 60hr_D - 10.fcs	0.076	0.14	0	0	0.087	55.6	44.4	13.5	86.5			0.66	0.74	0.55	0.94	0.47	57.6	42.4	41.5	58.5
161020 Edu timecourse phenotype 60hr_E - 7.fcs	22.9	24.1	22.2	29.8	18.4	41	59	39.6	60.4			0.84	1.02	0.59	1.34	0.52	59.2	40.8	38.7	61.3
161020 Edu timecourse phenotype 60hr_E - 8.fcs	0.71	0.96	0.42	1.09	0.49	53.4	46.6	36.2	63.8
161020 Edu timecourse phenotype 60hr_E - 9.fcs	9.39	10.6	8.35	13.6	8.15	46.3	53.7	22.8	77.2
161020 Edu timecourse phenotype 60hr_E - 10.fcs	0.14	0	0.37	0	0.19	61.3	38.7	24.4	75.6
161020 Edu timecourse phenotype 60hr_F - 7.fcs	22.3	21.7	23	27.8	17.7	53.5	46.5	45.7	54.3			0.756667	0.883333	0.58	1.07	0.553333	58.7667	41.2333	39.9	60.1
161020 Edu timecourse phenotype 60hr_F - 8.fcs	0.61	0.43	0.79	0.54	0.64	50.4	49.6	33	67			0.0907377	0.140119	0.0264575	0.23388	0.104083	1.02144	1.02144	1.44222	1.44222
161020 Edu timecourse phenotype 60hr_F - 9.fcs	9.76	8.34	11.2	11.1	9.24	50.2	49.8	27.2	72.8
161020 Edu timecourse phenotype 60hr_F - 10.fcs	0	0	0	0	0	62.9	37.1	19.2	80.8	BEZ235		Total edu	K14hi Edu	K14 low Edu	VIM hi Edu	VIM low Edu	K19hi	K19lo	VIMhi	VIMlo
161020 Edu timecourse phenotype 60hr_G - 7.fcs	19.3	17.7	21.2	25.8	14.9	54.4	45.6	40.5	59.5			3.66	3.23	4.09	4.7	3.44	50.1	49.9	17.2	82.8
161020 Edu timecourse phenotype 60hr_G - 8.fcs	0.7	1.04	0.24	1.19	0.43	57.2	42.8	35.2	64.8			10.2	11	9.33	15.6	7.39	53.2	46.8	34.7	65.3
161020 Edu timecourse phenotype 60hr_G - 9.fcs	8.21	7.94	8.47	12.4	7.07	50.1	49.9	21.5	78.5			9.04	9.76	8.51	12.8	8	42.5	57.5	21.8	78.2
161020 Edu timecourse phenotype 60hr_G - 10.fcs	0	0	0	0	0	63.2	36.8	20.7	79.3
Mean	7.91	7.96	7.92	10.3	6.47	53.6	46.5	30.4	69.6
SD	9.33	9.36	9.42	11.9	7.53	7.11	7.11	11.4	11.4
												7.63333	7.99667	7.31	11.0333	6.27667	48.6	51.4	24.5667	75.4333
												3.48955	4.17435	2.81858	5.66068	2.47549	5.50545	5.50545	9.07212	9.07212
										COMBO		Total edu	K14hi Edu	K14 low Edu	VIM hi Edu	VIM low Edu	K19hi	K19lo	VIMhi	VIMlo
												0.19	0.21	0.17	0	0.2	61.7	38.3	4.64	95.4
												0	0	0	0	0	64.8	35.2	21.8	78.2
												0.076	0.14	0	0	0.087	55.6	44.4	13.5	86.5
												0.0886667	0.116667	0.0566667	0	0.0956667	60.7	39.3	13.3133	86.7
												0.0956312	0.106927	0.0981495	0	0.100281	4.68081	4.68081	8.58152	8.60174

## Sheet: 72
Sample:	Single Good Cells/EDU+ | Freq. of Parent	Single Good Cells/K14hi/EDU+ | Freq. of Parent	Single Good Cells/K14lo/EDU+ | Freq. of Parent	Single Good Cells/VIMhi/EDU+ | Freq. of Parent	Single Good Cells/VIMlo/EDU+ | Freq. of Parent	Single Good Cells/K14hi | Freq. of Parent	Single Good Cells/K14lo | Freq. of Parent	Single Good Cells/VIMhi | Freq. of Parent	Single Good Cells/VIMlo | Freq. of Parent	DMSO	d	Total edu	K14hi Edu	K14 low Edu	VIM hi Edu	VIM low Edu	K14hi	K14lo	VIMhi	VIMlo
161020 Edu timecourse phenotype 72hr_B - 3.fcs	39.6	48	39	45.5	33.6	6.36	93.6	50.4	49.6
161020 Edu timecourse phenotype 72hr_B - 4.fcs	0.32	0.33	0.31	0.48	0.19	48.5	51.5	44	56
161020 Edu timecourse phenotype 72hr_B - 5.fcs	32.8	28.8	32.9	37.5	29.6	2.53	97.5	40.3	59.7												USE TOP		Total 1						K14hi						K14lo						K19hi						K19lo
161020 Edu timecourse phenotype 72hr_B - 6.fcs	0.087	0.87	0	0.4	0	10.1	89.9	21.7	78.3			24	17.8	25.5	31.5	17.8	20.1	79.9	45.2	54.8			24	23.1	22.1	20.7	20.9	20.7	17.8	21.8	19	18.5	20.4	18.9	25.5	23.5	23.2	22.5	21.3	22.6	18.5	20.4	18.9				22.5	21.3	22.6
161020 Edu timecourse phenotype 72hr_C - 3.fcs	41.5	48.3	41.1	48.2	36.6	5.59	94.4	42.7	57.3			23.1	21.8	23.5	29	19.5	21	79	38	62
161020 Edu timecourse phenotype 72hr_C - 4.fcs	0.3	0.39	0.21	0.46	0.18	51.7	48.3	44.4	55.6			22.1	19	23.2	26.7	18.9	25.1	74.9	42	58
161020 Edu timecourse phenotype 72hr_C - 5.fcs	33.1	41	32.8	36.6	29.3	3.23	96.8	51.6	48.4			23.0667	19.5333	24.0667	29.0667	18.7333	22.0667	77.9333	41.7333	58.2667
161020 Edu timecourse phenotype 72hr_C - 6.fcs	0	0	0	0	0	12.3	87.7	24.1	75.9			0.950438	2.05264	1.25033	2.40069	0.862168	2.66521	2.66521	3.6074	3.6074
161020 Edu timecourse phenotype 72hr_D - 3.fcs	42.5	53.5	41.9	48.6	38.1	5.39	94.6	42.3	57.7
161020 Edu timecourse phenotype 72hr_D - 4.fcs	0.72	0.89	0.54	0.78	0.65	49.4	50.6	49.4	50.6	TRAMETINIB		Total edu	K14hi Edu	K14 low Edu	VIM hi Edu	VIM low Edu	K14hi	K14lo	VIMhi	VIMlo
161020 Edu timecourse phenotype 72hr_D - 5.fcs	31.9	38.9	31.7	34.6	28.9	3.06	96.9	53.1	46.9
161020 Edu timecourse phenotype 72hr_D - 6.fcs	0	0	0	0	0	7.45	92.5	21.7	78.3
161020 Edu timecourse phenotype 72hr_E - 3.fcs	24	17.8	25.5	31.5	17.8	20.1	79.9	45.2	54.8
161020 Edu timecourse phenotype 72hr_E - 4.fcs	0.46	0.34	0.56	0.85	0.18	45.2	54.8	42.6	57.4			0.46	0.34	0.56	0.85	0.18	45.2	54.8	42.6	57.4
161020 Edu timecourse phenotype 72hr_E - 5.fcs	12.1	6.25	12.4	23.4	8.6	5.26	94.7	23.5	76.5			0.5	0.49	0.51	0.47	0.51	45.3	54.7	35.4	64.6
161020 Edu timecourse phenotype 72hr_E - 6.fcs	0	0	0	0	0	9.17	90.8	22.9	77.1			0.41	0	0.8	0.56	0.33	48.5	51.5	37.2	62.8
161020 Edu timecourse phenotype 72hr_F - 3.fcs	23.1	21.8	23.5	29	19.5	21	79	38	62			0.456667	0.276667	0.623333	0.626667	0.34	46.3333	53.6667	38.4	61.6
161020 Edu timecourse phenotype 72hr_F - 4.fcs	0.5	0.49	0.51	0.47	0.51	45.3	54.7	35.4	64.6			0.0450925	0.251064	0.155027	0.198578	0.165227	1.87705	1.87705	3.747	3.747
161020 Edu timecourse phenotype 72hr_F - 5.fcs	14.1	9.09	14.3	20.6	12.4	3.23	96.8	21	79
161020 Edu timecourse phenotype 72hr_F - 6.fcs	0	0	0	0	0	7.43	92.6	18	82	BEZ235		Total edu	K14hi Edu	K14 low Edu	VIM hi Edu	VIM low Edu	K14hi	K14lo	VIMhi	VIMlo
161020 Edu timecourse phenotype 72hr_G - 3.fcs	22.1	19	23.2	26.7	18.9	25.1	74.9	42	58
161020 Edu timecourse phenotype 72hr_G - 4.fcs	0.41	0	0.8	0.56	0.33	48.5	51.5	37.2	62.8
161020 Edu timecourse phenotype 72hr_G - 5.fcs	13.7	19.2	13.5	18.9	12.1	4.27	95.7	23.9	76.1
161020 Edu timecourse phenotype 72hr_G - 6.fcs	0.088	0	0.096	0	0.1	8.16	91.8	16.3	83.7			12.1	6.25	12.4	23.4	8.6	5.26	94.7	23.5	76.5
Mean	13.9	14.8	14	16.9	12	18.7	81.3	35.5	64.5			14.1	9.09	14.3	20.6	12.4	3.23	96.8	21	79
SD	15.9	18.6	15.8	18.3	13.9	18.3	18.3	12	12			13.7	19.2	13.5	18.9	12.1	4.27	95.7	23.9	76.1
												13.3	11.5133	13.4	20.9667	11.0333	4.25333	95.7333	22.8	77.2
												1.0583	6.80662	0.953939	2.2723	2.11266	1.0151	1.0504	1.57162	1.57162
										COMBO		Total edu	K14hi Edu	K14 low Edu	VIM hi Edu	VIM low Edu	K14hi	K14lo	VIMhi	VIMlo
												0	0	0	0	0	9.17	90.8	22.9	77.1
												0	0	0	0	0	7.43	92.6	18	82
												0.088	0	0.096	0	0.1	8.16	91.8	16.3	83.7
												0.0293333	0	0.032	0	0.0333333	8.25333	91.7333	19.0667	80.9333
												0.0508068	0	0.0554256	0	0.057735	0.873747	0.90185	3.42685	3.42685
Sample:	Single Good Cells/EDU+ | Freq. of Parent	Single Good Cells/K19hi/EDU+ | Freq. of Parent	Single Good Cells/K19lo/EDU+ | Freq. of Parent	Single Good Cells/VIMhigh/EDU+ | Freq. of Parent	Single Good Cells/VIMlo/EDU+ | Freq. of Parent	Single Good Cells/K19hi | Freq. of Parent	Single Good Cells/K19lo | Freq. of Parent	Single Good Cells/VIMhigh | Freq. of Parent	Single Good Cells/VIMlo | Freq. of Parent	DMSO	d	Total edu	K14hi Edu	K14 low Edu	VIM hi Edu	VIM low Edu	K14hi	K14lo	VIMhi	VIMlo
161020 Edu timecourse phenotype 72hr_B - 7.fcs	42	41.2	42.3	51.2	40.3	24.8	75.2	16.1	83.9
161020 Edu timecourse phenotype 72hr_B - 8.fcs	0.61	0.65	0.52	0.79	0.56	66.6	33.4	21.9	78.1
161020 Edu timecourse phenotype 72hr_B - 9.fcs	34.5	36.3	33.6	36.9	34	33	67	17.6	82.4
161020 Edu timecourse phenotype 72hr_B - 10.fcs	0	0	0	0	0	63.1	36.9	5.56	94.4			20.7	18.5	22.5	26.3	19.8	44.5	55.5	13	87
161020 Edu timecourse phenotype 72hr_C - 7.fcs	43.8	42.6	44.3	54.8	41.6	28.8	71.2	16.8	83.2			20.9	20.4	21.3	32	19.2	49.7	50.3	13.2	86.8
161020 Edu timecourse phenotype 72hr_C - 8.fcs	0.65	0.63	0.69	0.39	0.73	66.4	33.6	23.8	76.2			20.7	18.9	22.6	30.5	19.3	51.1	48.9	12.8	87.2
161020 Edu timecourse phenotype 72hr_C - 9.fcs	33.9	37.1	32	37.5	32.8	37.4	62.6	23	77			20.7667	19.2667	22.1333	29.6	19.4333	48.4333	51.5667	13	87
161020 Edu timecourse phenotype 72hr_C - 10.fcs	0	0	0	0	0	69.9	30.1	7.58	92.4			0.11547	1.00167	0.723418	2.95466	0.321455	3.47755	3.47755	0.2	0.2
161020 Edu timecourse phenotype 72hr_D - 7.fcs	41	39.9	41.3	50.1	40	20.2	79.8	9.67	90.3
161020 Edu timecourse phenotype 72hr_D - 8.fcs	0.51	0.58	0.36	0.49	0.52	68.7	31.3	23.5	76.5	TRAMETINIB		Total edu	K14hi Edu	K14 low Edu	VIM hi Edu	VIM low Edu	K14hi	K14lo	VIMhi	VIMlo
161020 Edu timecourse phenotype 72hr_D - 9.fcs	34.9	38.2	33	39.3	33.6	36.9	63.1	23	77
161020 Edu timecourse phenotype 72hr_D - 10.fcs	0.098	0.16	0	0	0.11	62.5	37.5	7.27	92.7
161020 Edu timecourse phenotype 72hr_E - 7.fcs	20.7	18.5	22.5	26.3	19.8	44.5	55.5	13	87
161020 Edu timecourse phenotype 72hr_E - 8.fcs	0.81	0.96	0.56	1.79	0.59	61.8	38.2	18	82			0.81	0.96	0.56	1.79	0.59	61.8	38.2	18	82
161020 Edu timecourse phenotype 72hr_E - 9.fcs	13.5	12.5	14.8	22.6	12.5	53.4	46.6	10.1	89.9			0.33	0.18	0.56	0.65	0.26	61.2	38.8	16.7	83.3
161020 Edu timecourse phenotype 72hr_E - 10.fcs	0.1	0	0.31	0	0.11	67.5	32.5	5.39	94.6			0.53	0.6	0.39	0.31	0.56	63.5	36.5	15.3	84.7
161020 Edu timecourse phenotype 72hr_F - 7.fcs	20.9	20.4	21.3	32	19.2	49.7	50.3	13.2	86.8			0.556667	0.58	0.503333	0.916667	0.47	62.1667	37.8333	16.6667	83.3333
161020 Edu timecourse phenotype 72hr_F - 8.fcs	0.33	0.18	0.56	0.65	0.26	61.2	38.8	16.7	83.3			0.241109	0.390384	0.0981495	0.775199	0.182483	1.19304	1.19304	1.35031	1.35031
161020 Edu timecourse phenotype 72hr_F - 9.fcs	15.6	15	16.2	30	14.2	50.3	49.7	8.93	91.1
161020 Edu timecourse phenotype 72hr_F - 10.fcs	0	0	0	0	0	67.2	32.8	6.78	93.2	BEZ235		Total edu	K14hi Edu	K14 low Edu	VIM hi Edu	VIM low Edu	K14hi	K14lo	VIMhi	VIMlo
161020 Edu timecourse phenotype 72hr_G - 7.fcs	20.7	18.9	22.6	30.5	19.3	51.1	48.9	12.8	87.2
161020 Edu timecourse phenotype 72hr_G - 8.fcs	0.53	0.6	0.39	0.31	0.56	63.5	36.5	15.3	84.7
161020 Edu timecourse phenotype 72hr_G - 9.fcs	11.6	11.5	11.7	22.9	10.6	48.2	51.8	8.18	91.8
161020 Edu timecourse phenotype 72hr_G - 10.fcs	0	0	0	0	0	58.1	41.9	4.31	95.7			13.5	12.5	14.8	22.6	12.5	53.4	46.6	10.1	89.9
Mean	14	14	14.1	18.3	13.4	52.3	47.7	13.7	86.3			15.6	15	16.2	30	14.2	50.3	49.7	8.93	91.1
SD	16.2	16.4	16.2	19.8	15.6	15.1	15.1	6.37	6.36			11.6	11.5	11.7	22.9	10.6	48.2	51.8	8.18	91.8
												13.5667	13	14.2333	25.1667	12.4333	50.6333	49.3667	9.07	90.9333
												2.00083	1.80278	2.3029	4.18848	1.80093	2.61598	2.61598	0.967626	0.960902
										COMBO		Total edu	K14hi Edu	K14 low Edu	VIM hi Edu	VIM low Edu	K14hi	K14lo	VIMhi	VIMlo
												0.1	0	0.31	0	0.11	67.5	32.5	5.39	94.6
												0	0	0	0	0	67.2	32.8	6.78	93.2
												0	0	0	0	0	58.1	41.9	4.31	95.7
												0.0333333	0	0.103333	0	0.0366667	64.2667	35.7333	5.49333	94.5
												0.057735	0	0.178979	0	0.0635085	5.3426	5.3426	1.23824	1.253
